# Supplementary material for: Wintertime Simulations Induce Changes in the Structure, Diversity and Function of Antarctic Sea Ice-Associated Microbial Communities
Source: Microorganisms. 2022 Mar 15;10(3):623. doi: 10.3390/microorganisms10030623 (PMC8950563; doi:10.3390/microorganisms10030623)
Supplement: Supplementary file 1 [file microorganisms-10-00623-s001.zip]

Archive with 1 entries (1 files):
- microorganisms-1624592-supplementary.xls
