# Supplementary material for: Wintertime Simulations Induce Changes in the Structure, Diversity and Function of Antarctic Sea Ice-Associated Microbial Communities
Source: Microorganisms. 2022 Mar 15;10(3):623. doi: 10.3390/microorganisms10030623 (PMC8950563; doi:10.3390/microorganisms10030623)
Supplement: Supplementary file 1 [file microorganisms-10-00623-s001.zip › microorganisms-1624592-supplementary.xls]

## Sheet: Table S1
Mean percentages of taxonomic composition (genus level) of microbial communities associated with Antarctic sea ice and of those observed in simulated fast ice.
UISW	PLI	L1	L2	L3	L4	L5	L6	APIbottom	APItop	CHO.2	taxonomic path
0.5845	0.195	0.1169	0.0747	0.2773	0.272	0.8492	0.057	0.2364	0.8925	0.969693	No Relative
0.2775	0.6135	0.0623	0	0	0	0.0713	0	0.186	0.9113	0.00977183	Bacteria;Verrucomicrobia;Verrucomicrobiae;Verrucomicrobiales;Rubritaleaceae;Rubritalea;
0	0	0.0039	0	0	0	0	0	0	0	0	Bacteria;Verrucomicrobia;Verrucomicrobiae;Verrucomicrobiales;Rubritaleaceae;Roseibacillus;
0.0037	0.0071	0	0	0	0	0.0034	0	0	0	0	Bacteria;Verrucomicrobia;Verrucomicrobiae;Verrucomicrobiales;Rubritaleaceae;Persicirhabdus;
0.0037	0	0	0	0	0	0	0	0.0039	0	0	Bacteria;Verrucomicrobia;Verrucomicrobiae;Verrucomicrobiales;DEV007;
0.0185	0.0071	0	0	0	0	0	0	0	0.0301	0	Bacteria;Verrucomicrobia;Verrucomicrobiae;Opitutales;Puniceicoccaceae;Lentimonas;
0	0	0	0	0	0	0	0	0.0039	0	0	Bacteria;Verrucomicrobia;Verrucomicrobiae;LD1-PB3;
0	0	0	0.005	0	0.006	0	0	0	0	0	Bacteria;Thermotogae;Thermotogae;Thermotogales;Fervidobacteriaceae;Fervidobacterium;
0	0	0	0	1.5332	1.1849	0	0	0	0	0	Bacteria;Tenericutes;Mollicutes;Izimaplasmatales;Izimaplasmataceae;Izimaplasma;
0	0	0	0	0	0.006	0	0	0	0	0	Bacteria;Tenericutes;Mollicutes;Izimaplasmatales;Izimaplasmataceae;
0	0	0	0	0	0.0363	0	0	0	0	0	Bacteria;Tenericutes;Mollicutes;Haloplasmatales;Haloplasmataceae;Haloplasma;
0	0	0	0	0.0163	0	0	0	0	0	0	Bacteria;Tenericutes;Mollicutes;DMI;
0	0	0	0	0	0	0	0	0.0039	0	0	Bacteria;Proteobacteria;Magnetococcia;Magnetococcales;Magnetococcaceae;Magnetococcus;
0	0	0	0	0	0	0	0	0.407	0.0264	0	Bacteria;Proteobacteria;Gammaproteobacteria;Xanthomonadales;Xanthomonadaceae;Stenotrophomonas;
0	0	0	0	0	0	0.0068	0	0	0	0	Bacteria;Proteobacteria;Gammaproteobacteria;Xanthomonadales;Xanthomonadaceae;Pseudoxanthomonas;
0	0	0.0078	0	0	0	0	0	0	0	0	Bacteria;Proteobacteria;Gammaproteobacteria;Xanthomonadales;Xanthomonadaceae;Lysobacter;
0	0	0	0	0	0	0	0	0.0039	0	0	Bacteria;Proteobacteria;Gammaproteobacteria;Xanthomonadales;Rhodanobacteraceae;Rhodanobacter;
0.6178	0.0071	0.0546	1.4249	0.4649	0.1269	0.0442	0.5696	0.2054	0.1205	0.0977183	Bacteria;Proteobacteria;Gammaproteobacteria;Vibrionales;Vibrionaceae;Vibrio;
0.0555	0	0.0039	0	0.0041	0.0423	0.0034	0.0095	0.0078	0.0075	0.00977183	Bacteria;Proteobacteria;Gammaproteobacteria;Vibrionales;Vibrionaceae;Photobacterium;
0.0037	0	0	0	0	0	0	0	0.0078	0	0	Bacteria;Proteobacteria;Gammaproteobacteria;Vibrionales;Vibrionaceae;Enterovibrio;
0.0037	0	0	0.01	0.0285	0	0	0	0	0	0	Bacteria;Proteobacteria;Gammaproteobacteria;Vibrionales;Vibrionaceae;Catenococcus;
0	0	0	0	0	0	0	0	0.0155	0	0	Bacteria;Proteobacteria;Gammaproteobacteria;Vibrionales;Vibrionaceae;Aliivibrio;
0	0	0	0	0	0	0	0	0.0039	0	0	Bacteria;Proteobacteria;Gammaproteobacteria;uncultured;
0	0	0	0	0	0	0	0	0	0.0038	0	Bacteria;Proteobacteria;Gammaproteobacteria;UBA4486;
0.0074	0.0035	0	0	0	0	0	0	0.0039	0.0113	0	Bacteria;Proteobacteria;Gammaproteobacteria;UBA10353 marine group;
0.0037	0	0.0078	0	0	0	0	0	0.0039	0	0	Bacteria;Proteobacteria;Gammaproteobacteria;Thiotrichales;Thiotrichaceae;uncultured;
0.0851	0.0035	0	0	0.1346	0.0907	0.0068	0.0285	0.0039	0	0	Bacteria;Proteobacteria;Gammaproteobacteria;Thiotrichales;Thiotrichaceae;Thiothrix;
0.074	0.2163	0.0039	0	0	0	0	0	0.0194	0.0226	0	Bacteria;Proteobacteria;Gammaproteobacteria;Thiotrichales;Thiotrichaceae;Leucothrix;
0.0444	0.1241	0.0117	0	0.0041	0	0	0	0.0349	0.0339	0	Bacteria;Proteobacteria;Gammaproteobacteria;Thiotrichales;Thiotrichaceae;Cocleimonas;
0.0037	0	0	0	0	0	0	0	0.0116	0	0	Bacteria;Proteobacteria;Gammaproteobacteria;Thiomicrospirales;Thiomicrospiraceae;endosymbionts;
0.0259	0.0035	0	0	0	0	0	0	0.062	0.0075	0	Bacteria;Proteobacteria;Gammaproteobacteria;Thiomicrospirales;Thioglobaceae;SUP05 cluster;
0	0	0	0	0	0	0	0	0.0039	0	0	Bacteria;Proteobacteria;Gammaproteobacteria;Thiohalorhabdales;Thiohalorhabdaceae;uncultured;
0.3551	0.5284	0.0078	0	0	0	0.034	0	0.2946	0.5648	0.00488591	Bacteria;Proteobacteria;Gammaproteobacteria;Thiohalorhabdales;Thiohalorhabdaceae;Granulosicoccus;
0.0074	0	0	0	0	0	0	0	0	0.0226	0	Bacteria;Proteobacteria;Gammaproteobacteria;Tenderiales;Tenderiaceae;Candidatus Tenderia;
0.0074	0.0071	0	0	0	0	0	0	0	0	0	Bacteria;Proteobacteria;Gammaproteobacteria;Steroidobacterales;Woeseiaceae;Woeseia;
0.0259	0.0106	0	0	0	0	0	0	0.0194	0.0301	0	Bacteria;Proteobacteria;Gammaproteobacteria;SAR86 clade;
0.1258	0	0.0156	0.01	0	0.006	0	0.0095	22.2326	0.6703	0	Bacteria;Proteobacteria;Gammaproteobacteria;Pseudomonadales;Pseudomonadaceae;Pseudomonas;
0	0	0	0	0	0	0	0	0	0.0038	0	Bacteria;Proteobacteria;Gammaproteobacteria;Pseudomonadales;Pseudomonadaceae;Azotobacter;
0.0185	0.0035	0.0117	0.0947	0.0163	0.0423	0	0.0095	1.8876	0.1318	0	Bacteria;Proteobacteria;Gammaproteobacteria;Pseudomonadales;Moraxellaceae;Psychrobacter;
0	0	0	0	0	0	0	0	0.0116	0	0	Bacteria;Proteobacteria;Gammaproteobacteria;Pseudomonadales;Moraxellaceae;Moraxella;
0.0037	0	0	0	0	0	0.0136	0	0.0155	0.0038	0.00488591	Bacteria;Proteobacteria;Gammaproteobacteria;Pseudomonadales;Moraxellaceae;Acinetobacter;
0	0	0	0.005	0	0	0	0	0	0	0	Bacteria;Proteobacteria;Gammaproteobacteria;Pseudomonadales;Moraxellaceae;
0.0814	0.0035	0	0	0	0	0	0	0.0426	0.2975	0	Bacteria;Proteobacteria;Gammaproteobacteria;OM182 clade;
0.0333	0.0142	0	0	0	0	0	0	0.0039	0.0038	0	Bacteria;Proteobacteria;Gammaproteobacteria;Oceanospirillales;SS1-B-06-26;
0.0148	0	0	0	0.0041	0	0	0	0.0039	0.0038	0	Bacteria;Proteobacteria;Gammaproteobacteria;Oceanospirillales;Saccharospirillaceae;uncultured;
0	0	0.0039	0	0	0	0	0	0.0039	0	0	Bacteria;Proteobacteria;Gammaproteobacteria;Oceanospirillales;Saccharospirillaceae;Thalassolituus;
0.0444	0	0	0	0	0	0	0	0.0039	0	0	Bacteria;Proteobacteria;Gammaproteobacteria;Oceanospirillales;Saccharospirillaceae;Reinekea;
0.037	0.0071	1.4417	0.6377	1.2559	0.0605	0.2174	23.9533	0.0271	0.0151	0.00488591	Bacteria;Proteobacteria;Gammaproteobacteria;Oceanospirillales;Saccharospirillaceae;Oleispira;
0.0037	0	0	0	0	0	0	0	0	0	0	Bacteria;Proteobacteria;Gammaproteobacteria;Oceanospirillales;Saccharospirillaceae;
0.0185	0	0	0	0	0	0	0	0.0078	0.0113	0	Bacteria;Proteobacteria;Gammaproteobacteria;Oceanospirillales;Pseudohongiellaceae;Pseudohongiella;
0	0	0	0	0	0	0	0	0	0.0038	0	Bacteria;Proteobacteria;Gammaproteobacteria;Oceanospirillales;P13-46;
0.3256	0.2376	0.0273	0.0399	0	0	0	0	0.0543	0.113	0	Bacteria;Proteobacteria;Gammaproteobacteria;Oceanospirillales;Oleiphilaceae;Oleiphilus;
1.1949	0.0496	0.0156	0	0	0	0.0136	0	0.2829	0.4519	0	Bacteria;Proteobacteria;Gammaproteobacteria;Oceanospirillales;Nitrincolaceae;uncultured;
0.4735	0.539	0	0	0	0	0	0	0.2791	0.241	0.00977183	Bacteria;Proteobacteria;Gammaproteobacteria;Oceanospirillales;Nitrincolaceae;Profundimonas;
0.0037	0.0035	0	0	0.0122	0	0.0034	0	0	0.0075	0	Bacteria;Proteobacteria;Gammaproteobacteria;Oceanospirillales;Nitrincolaceae;Neptunomonas;
0	0	0	0	0	0	0	0	0.0039	0	0	Bacteria;Proteobacteria;Gammaproteobacteria;Oceanospirillales;Nitrincolaceae;Motiliproteus;
0.0037	0	0	0	0	0	0	0	0	0	0	Bacteria;Proteobacteria;Gammaproteobacteria;Oceanospirillales;Nitrincolaceae;Marinobacterium;
0.0148	0	0	0	0	0	0	0	0.0078	0	0	Bacteria;Proteobacteria;Gammaproteobacteria;Oceanospirillales;Nitrincolaceae;Amphritea;
0.0074	0	0	0	0.0612	0	0	0	0.0465	0.0038	0	Bacteria;Proteobacteria;Gammaproteobacteria;Oceanospirillales;Marinomonadaceae;Marinomonas;
0.1369	0.078	0	0	0.0041	0	0	0	0.0698	0.0979	0	Bacteria;Proteobacteria;Gammaproteobacteria;Oceanospirillales;Kangiellaceae;uncultured;
0.0777	0.1809	0	0	0	0	0	0	0.0116	0.0188	0	Bacteria;Proteobacteria;Gammaproteobacteria;Oceanospirillales;Kangiellaceae;Aliikangiella;
0	0	0.0039	0.005	0	0	0	0	0.093	0	0	Bacteria;Proteobacteria;Gammaproteobacteria;Oceanospirillales;Halomonadaceae;uncultured;
0.0148	0.0035	0.0039	0.005	0	0	0.0102	0	0.0078	0	0	Bacteria;Proteobacteria;Gammaproteobacteria;Oceanospirillales;Halomonadaceae;Oceanospirillum;
0	0	0	0	0	0	0	0.0475	0.0659	0.0113	0	Bacteria;Proteobacteria;Gammaproteobacteria;Oceanospirillales;Halomonadaceae;Halomonas;
0.2923	0.1064	0.0312	0	0	0	0	0	0.0891	0.0527	0	Bacteria;Proteobacteria;Gammaproteobacteria;Oceanospirillales;Alcanivoracaceae;Alcanivorax;
0.0148	0	0	0	0	0	0	0	0.0078	0	0	Bacteria;Proteobacteria;Gammaproteobacteria;Nitrosococcales;Nitrosococcaceae;Cm1-21;
0	0.0035	0	0	0	0	0	0	0	0.0038	0	Bacteria;Proteobacteria;Gammaproteobacteria;Nitrosococcales;Methylophagaceae;uncultured;
0	0	0	0	0	0	0	0	0.0078	0	0	Bacteria;Proteobacteria;Gammaproteobacteria;Nitrosococcales;Methylophagaceae;Methylophaga;
0	0.0035	0	0	0	0	0	0	0	0	0	Bacteria;Proteobacteria;Gammaproteobacteria;Methylococcales;Methylomonaceae;Marine Methylotrophic Group 2;
0.0037	0	0	0	0.0041	0	0	0	0	0	0	Bacteria;Proteobacteria;Gammaproteobacteria;Methylococcales;Cycloclasticaceae;Cycloclasticus;
0.0074	0.0071	0	0	0	0	0	0	0	0	0	Bacteria;Proteobacteria;Gammaproteobacteria;MBAE14;
0.0444	0	0	0	0.0041	0	0	0	0.0039	0.0264	0	Bacteria;Proteobacteria;Gammaproteobacteria;Legionellales;Legionellaceae;uncultured;
0.0111	0.0035	0	0	0	0	0	0	0.0116	0.0113	0	Bacteria;Proteobacteria;Gammaproteobacteria;KI89A clade;
0.0037	0	0	0	0	0	0	0	0	0	0	Bacteria;Proteobacteria;Gammaproteobacteria;JTB23;
0.0037	0	0	0.005	0	0.006	0	0	0.0039	0.0038	0	Bacteria;Proteobacteria;Gammaproteobacteria;HOC36;
0.0074	0	0	0	0	0	0	0	0	0	0	Bacteria;Proteobacteria;Gammaproteobacteria;Gammaproteobacteria Incertae Sedis;Unknown Family;uncultured;
0.0296	0.0674	0.0039	0	0	0	0	0	0.0194	0.0226	0	Bacteria;Proteobacteria;Gammaproteobacteria;Gammaproteobacteria Incertae Sedis;Unknown Family;Marinicella;
0	0	0.0039	0	0	0	0	0	0.0078	0	0	Bacteria;Proteobacteria;Gammaproteobacteria;Gammaproteobacteria Incertae Sedis;Unknown Family;Candidatus Berkiella;
0	0	0.0039	0	0	0	0	0	0	0	0	Bacteria;Proteobacteria;Gammaproteobacteria;Gammaproteobacteria Incertae Sedis;Unknown Family;Alkalimarinus;
0.0037	0	0	0	0	0	0	0	0	0.0113	0	Bacteria;Proteobacteria;Gammaproteobacteria;Ga0077536;
0	0	0	0	0	0	0	0	0.0039	0.0075	0	Bacteria;Proteobacteria;Gammaproteobacteria;Francisellales;Francisellaceae;Francisella;
0	0	0	0	0	0	0	0	0	0.0038	0	Bacteria;Proteobacteria;Gammaproteobacteria;EV818SWSAP88;
0	0	0	0	0	0	0.0034	0	0	0.0038	0	Bacteria;Proteobacteria;Gammaproteobacteria;Enterobacteriales;Enterobacteriaceae;Yersinia;
0	0	0	0	0.0041	0	0	0	0	0	0	Bacteria;Proteobacteria;Gammaproteobacteria;Enterobacteriales;Enterobacteriaceae;Pragia;
0.0074	0	0	0	0	0	0	0	0	0	0	Bacteria;Proteobacteria;Gammaproteobacteria;Enterobacteriales;Enterobacteriaceae;Plesiomonas;
0.0037	0	0	0	0.0041	0	0	0	0	0	0	Bacteria;Proteobacteria;Gammaproteobacteria;Enterobacteriales;Enterobacteriaceae;Klebsiella;
0.0777	0.0355	0.0429	0.005	0.0245	0.0121	0.0034	0.0095	0.3876	0.0075	0	Bacteria;Proteobacteria;Gammaproteobacteria;Enterobacteriales;Enterobacteriaceae;Escherichia-Shigella;
0	0	0	0	0.0041	0	0	0	0.0039	0	0	Bacteria;Proteobacteria;Gammaproteobacteria;Enterobacteriales;Enterobacteriaceae;Enterobacter;
0	0	0	0	0	0	0	0	0.0039	0	0	Bacteria;Proteobacteria;Gammaproteobacteria;Enterobacteriales;Enterobacteriaceae;Candidatus Hamiltonella;
0	0	0.0039	0	0	0	0	0	0	0	0	Bacteria;Proteobacteria;Gammaproteobacteria;Enterobacteriales;Enterobacteriaceae;Buttiauxella;
0.0037	0.0071	0	0	0	0	0	0	0	0.0038	0	Bacteria;Proteobacteria;Gammaproteobacteria;Ectothiorhodospirales;Thioalkalispiraceae;Thiohalophilus;
0.0222	0.0355	0.0117	0	0	0	0	0	0.0078	0.0113	0	Bacteria;Proteobacteria;Gammaproteobacteria;Ectothiorhodospirales;Ectothiorhodospiraceae;uncultured;
0	0	0	0	0	0	0	0	0.0039	0	0	Bacteria;Proteobacteria;Gammaproteobacteria;Ectothiorhodospirales;Ectothiorhodospiraceae;Thiogranum;
0	0	0	0	0	0	0	0	0	0.0038	0	Bacteria;Proteobacteria;Gammaproteobacteria;EC3;
0	0	0	0	0	0	0.0034	0	0	0	0	Bacteria;Proteobacteria;Gammaproteobacteria;Diplorickettsiales;Diplorickettsiaceae;uncultured;
0	0	0	0	0	0	0	0	0.0039	0.0075	0	Bacteria;Proteobacteria;Gammaproteobacteria;Coxiellales;Coxiellaceae;Coxiella;
0.0074	0.0035	0	0	0	0	0	0	0	0.0038	0	Bacteria;Proteobacteria;Gammaproteobacteria;Chromatiales;Sedimenticolaceae;uncultured;
0	0	0	0	0.0041	0	0	0	0	0	0	Bacteria;Proteobacteria;Gammaproteobacteria;Chromatiales;Chromatiaceae;Candidatus Thiobios;
0.0074	0	0	0	0	0	0	0	0	0	0	Bacteria;Proteobacteria;Gammaproteobacteria;Cellvibrionales;Spongiibacteraceae;Zhongshania;
0.0111	0.0177	0	0	0	0	0	0	0	0.0038	0	Bacteria;Proteobacteria;Gammaproteobacteria;Cellvibrionales;Spongiibacteraceae;uncultured;
0.0037	0	0	0	0	0	0	0	0	0	0	Bacteria;Proteobacteria;Gammaproteobacteria;Cellvibrionales;Spongiibacteraceae;Spongiibacter;
0.0111	0.0035	0	0	0	0	0	0	0.0194	0.0038	0	Bacteria;Proteobacteria;Gammaproteobacteria;Cellvibrionales;Spongiibacteraceae;Sinobacterium;
0.0074	0.0355	0	0	0	0	0	0	0.0194	0.0113	0	Bacteria;Proteobacteria;Gammaproteobacteria;Cellvibrionales;Spongiibacteraceae;Dasania;
0.0703	0.0355	0	0	0.0041	0	0	0	0.0271	0.0264	0	Bacteria;Proteobacteria;Gammaproteobacteria;Cellvibrionales;Spongiibacteraceae;BD1-7 clade;
0.0148	0	0	0	0	0	0	0	0.0155	0	0	Bacteria;Proteobacteria;Gammaproteobacteria;Cellvibrionales;Porticoccaceae;SAR92 clade;
0	0.0071	0	0	0	0	0	0	0	0	0	Bacteria;Proteobacteria;Gammaproteobacteria;Cellvibrionales;Porticoccaceae;Porticoccus;
0	0.0106	0.0039	0	0	0	0	0	0.0039	0	0	Bacteria;Proteobacteria;Gammaproteobacteria;Cellvibrionales;Porticoccaceae;C1-B045;
0.0037	0	0.0351	0.0747	0.0041	0	0.0034	0.057	0	0	0	Bacteria;Proteobacteria;Gammaproteobacteria;Cellvibrionales;Microbulbiferaceae;Microbulbifer;
0.0185	0.0106	0.0039	0	0	0	0	0	0	0	0	Bacteria;Proteobacteria;Gammaproteobacteria;Cellvibrionales;Halieaceae;OM60(NOR5) clade;
0	0.0106	0	0	0	0	0	0	0	0	0	Bacteria;Proteobacteria;Gammaproteobacteria;Cellvibrionales;Halieaceae;Marimicrobium;
0.0444	0.0674	0	0	0	0	0	0	0.031	0.0151	0	Bacteria;Proteobacteria;Gammaproteobacteria;Cellvibrionales;Halieaceae;Luminiphilus;
0.1554	0.3724	0	0	0	0	0.0034	0	0.031	0.049	0	Bacteria;Proteobacteria;Gammaproteobacteria;Cellvibrionales;Halieaceae;Halioglobus;
0.0185	0.0177	0	0	0	0	0	0	0	0	0	Bacteria;Proteobacteria;Gammaproteobacteria;Cellvibrionales;Halieaceae;Haliea;
0.0259	0.0177	0.0779	0	0	0.0484	0	0	0.031	0.1845	0.00977183	Bacteria;Proteobacteria;Gammaproteobacteria;Cellvibrionales;Cellvibrionaceae;uncultured;
0.0037	0	0.0273	0	0	0.006	0	0	0	0.0038	0	Bacteria;Proteobacteria;Gammaproteobacteria;Cellvibrionales;Cellvibrionaceae;Simiduia;
0	0	0	0	0	0	0	0	0	0.0038	0	Bacteria;Proteobacteria;Gammaproteobacteria;Cellvibrionales;Cellvibrionaceae;Saccharophagus;
0	0	0	0	0	0	0	0	0	0	0.00488591	Bacteria;Proteobacteria;Gammaproteobacteria;Pseudomonadales;Cellvibrionaceae;Pseudoteredinibacter;
0	0	0.0039	0	0	0	0	0	0	0	0	Bacteria;Proteobacteria;Gammaproteobacteria;Cellvibrionales;Cellvibrionaceae;Marinagarivorans;
0.1332	0.0248	0.0039	0	0	0	0	0	0.0969	0.0527	0	Bacteria;Proteobacteria;Gammaproteobacteria;Cellvibrionales;Cellvibrionaceae;Candidatus Endobugula;
0.0074	0.0035	0.0039	0	0	0	0.0034	0	0.0116	0.0151	0.00977183	Bacteria;Proteobacteria;Gammaproteobacteria;Cellvibrionales;Cellvibrionaceae;Aestuariicella;
0.0037	0	0	0	0	0	0	0	0	0.0038	0	Bacteria;Proteobacteria;Gammaproteobacteria;Cellvibrionales;Cellvibrionaceae;
0	0.0035	0	0	0	0	0	0	0	0	0	Bacteria;Proteobacteria;Gammaproteobacteria;Cellvibrionales;BD2-7;
0.0037	0	0	0	0	0	0	0	0	0	0	Bacteria;Proteobacteria;Gammaproteobacteria;Cellvibrionales;
0	0	0	0	0	0	0	0	0	0.0038	0	Bacteria;Proteobacteria;Gammaproteobacteria;Cardiobacteriales;Wohlfahrtiimonadaceae;Ignatzschineria;
0.0185	0	0	0	0	0	0.0034	0	0.0078	0.0226	0	Bacteria;Proteobacteria;Gammaproteobacteria;Cardiobacteriales;Cardiobacteriaceae;uncultured;
0	0	0	0	0	0	0	0	0	0.0038	0	Bacteria;Proteobacteria;Gammaproteobacteria;Betaproteobacteriales;Rhodocyclaceae;Dechloromonas;
0.0148	0	0	0	0	0	0	0	0.0039	0	0	Bacteria;Proteobacteria;Gammaproteobacteria;Betaproteobacteriales;Nitrosomonadaceae;Nitrosomonas;
0.0074	0	0	0	0	0	0	0	0	0.0038	0	Bacteria;Proteobacteria;Gammaproteobacteria;Betaproteobacteriales;Methylophilaceae;OM43 clade;
0.0111	0.0035	0.0039	0	0	0	0	0	0	0	0	Bacteria;Proteobacteria;Gammaproteobacteria;Betaproteobacteriales;Methylophilaceae;Methylotenera;
0	0.0035	0	0	0	0	0	0	0	0	0	Bacteria;Proteobacteria;Gammaproteobacteria;Betaproteobacteriales;Ferrovaceae;Ferrovum;
0	0	0	0	0	0	0	0	0.0039	0.0075	0	Bacteria;Proteobacteria;Gammaproteobacteria;Betaproteobacteriales;Burkholderiaceae;Variovorax;
0	0	0	0	0	0	0	0	0.0155	0	0	Bacteria;Proteobacteria;Gammaproteobacteria;Betaproteobacteriales;Burkholderiaceae;uncultured;
0.0037	0	0	0	0	0	0	0	0.0078	0	0	Bacteria;Proteobacteria;Gammaproteobacteria;Betaproteobacteriales;Burkholderiaceae;Simplicispira;
0	0	0	0	0	0	0	0	0.0078	0	0	Bacteria;Proteobacteria;Gammaproteobacteria;Betaproteobacteriales;Burkholderiaceae;Roseateles;
0	0	0	0	0	0	0	0	0.0039	0	0	Bacteria;Proteobacteria;Gammaproteobacteria;Betaproteobacteriales;Burkholderiaceae;Ramlibacter;
0	0	0	0	0	0	0	0	0.0039	0	0	Bacteria;Proteobacteria;Gammaproteobacteria;Betaproteobacteriales;Burkholderiaceae;Ralstonia;
0	0	0	0	0	0	0	0	0.0039	0	0	Bacteria;Proteobacteria;Gammaproteobacteria;Betaproteobacteriales;Burkholderiaceae;Pelomonas;
0.0037	0	0.0039	0	0	0	0.0034	0	0.0039	0	0	Bacteria;Proteobacteria;Gammaproteobacteria;Betaproteobacteriales;Burkholderiaceae;Massilia;
0.0037	0	0	0	0	0	0	0	0.0039	0.0038	0	Bacteria;Proteobacteria;Gammaproteobacteria;Betaproteobacteriales;Burkholderiaceae;Janthinobacterium;
0	0	0	0	0	0	0	0	0.093	0.0038	0	Bacteria;Proteobacteria;Gammaproteobacteria;Betaproteobacteriales;Burkholderiaceae;Delftia;
0	0	0	0	0	0	0.0034	0	0.0039	0	0	Bacteria;Proteobacteria;Gammaproteobacteria;Betaproteobacteriales;Burkholderiaceae;Comamonas;
0	0	0	0	0	0	0	0	0.0039	0	0	Bacteria;Proteobacteria;Gammaproteobacteria;Betaproteobacteriales;Burkholderiaceae;Caenimonas;
0	0	0	0	0	0	0	0	0.0078	0	0	Bacteria;Proteobacteria;Gammaproteobacteria;Betaproteobacteriales;Burkholderiaceae;Acidovorax;
0	0	0	0	0	0	0	0	0	0.0038	0	Bacteria;Proteobacteria;Gammaproteobacteria;Betaproteobacteriales;Burkholderiaceae;Achromobacter;
0	0.0035	0	0	0	0	0	0	0	0	0	Bacteria;Proteobacteria;Gammaproteobacteria;BD7-8;
0	0.0035	0	0	0	0	0	0	0.0116	0	0	Bacteria;Proteobacteria;Gammaproteobacteria;Arenicellales;Arenicellaceae;uncultured;
0.0481	0.1241	0.0156	0	0	0	0	0	0.0426	0.128	0	Bacteria;Proteobacteria;Gammaproteobacteria;Arenicellales;Arenicellaceae;Perspicuibacter;
0.0037	0	0	0	0	0	0	0	0	0	0	Bacteria;Proteobacteria;Gammaproteobacteria;Arenicellales;Arenicellaceae;HTCC5015;
0.5734	0.3333	0.0078	0	0	0	0.0068	0	0.2907	0.3841	0	Bacteria;Proteobacteria;Gammaproteobacteria;Arenicellales;Arenicellaceae;Arenicella;
0.0814	0	1.6054	0.5779	4.3141	0.6106	0.3873	0.1519	4.3488	0.0904	0.928324	Bacteria;Proteobacteria;Gammaproteobacteria;Alteromonadales;Shewanellaceae;Shewanella;
0.037	0	0	0	0.0122	0	0.0034	0	0	0.0188	0.0488591	Bacteria;Proteobacteria;Gammaproteobacteria;Alteromonadales;Shewanellaceae;Psychrobium;
0	0	0.0156	0	0	0	0	0	0	0	0	Bacteria;Proteobacteria;Gammaproteobacteria;Alteromonadales;Shewanellaceae;Ferrimonas;
0.4032	0	0.5923	0.005	0.4689	0.5259	0.6081	0.1899	0.7868	0.1657	0.190551	Bacteria;Proteobacteria;Gammaproteobacteria;Alteromonadales;Psychromonadaceae;Psychromonas;
0.0037	0	0	0	0	0	0	0	0	0	0	Bacteria;Proteobacteria;Gammaproteobacteria;Alteromonadales;Psychromonadaceae;Motilimonas;
0.0444	0	0.0039	0	0	0	0	0	0	0.0038	0	Bacteria;Proteobacteria;Gammaproteobacteria;Alteromonadales;Pseudoalteromonadaceae;uncultured;
0.0962	0	0.4988	0.6029	0.0041	0.0181	0.0034	0.1424	0.0775	0	0.00488591	Bacteria;Proteobacteria;Gammaproteobacteria;Alteromonadales;Pseudoalteromonadaceae;Pseudoalteromonas;
0.0037	0	0	0	0	0.006	0	0	0	0	0	Bacteria;Proteobacteria;Gammaproteobacteria;Alteromonadales;Pseudoalteromonadaceae;Algicola;
0	0	0	0	0	0	0	0	0	0.0038	0	Bacteria;Proteobacteria;Gammaproteobacteria;Alteromonadales;Moritellaceae;uncultured;
0.0148	0	0	0	0	0	0	0	0	0	0	Bacteria;Proteobacteria;Gammaproteobacteria;Alteromonadales;Moritellaceae;Paramoritella;
2.0273	0.0319	0.0195	0.005	0.0367	0.0786	0.3431	0.0285	0.5465	1.3933	0.625397	Bacteria;Proteobacteria;Gammaproteobacteria;Alteromonadales;Moritellaceae;Moritella;
0	0	1.6365	3.1638	0.0204	0.0302	0.0204	0.019	0.0078	0.0075	0	Bacteria;Proteobacteria;Gammaproteobacteria;Alteromonadales;Marinobacteraceae;Marinobacter;
0	0	0.4286	0.0947	0.0082	0.0423	0	0	0	0	0	Bacteria;Proteobacteria;Gammaproteobacteria;Alteromonadales;Idiomarinaceae;Idiomarina;
0.0148	0	0.452	0.8968	0.0041	0	0	0	0.0426	0.0038	0	Bacteria;Proteobacteria;Gammaproteobacteria;Alteromonadales;Colwelliaceae;uncultured;
0.0481	0	0.0039	0.005	0.0041	0	0	0	0.0155	0.0038	0	Bacteria;Proteobacteria;Gammaproteobacteria;Alteromonadales;Colwelliaceae;Thalassotalea;
0.0296	0.0035	0.0039	0	0	0	0	0	0.0039	0.0113	0	Bacteria;Proteobacteria;Gammaproteobacteria;Alteromonadales;Colwelliaceae;Thalassomonas;
9.5261	0.6809	26.8119	46.0565	4.6077	7.7983	0.3805	0.057	0.9651	1.3067	0.249182	Bacteria;Proteobacteria;Gammaproteobacteria;Alteromonadales;Colwelliaceae;Colwellia;
0.0185	0.0319	0	0	0	0	0	0	0.0116	0.0377	0	Bacteria;Proteobacteria;Gammaproteobacteria;Alteromonadales;Alteromonadaceae;Salinimonas;
0	0	0	0	0	0	0	0	0.0155	0	0	Bacteria;Proteobacteria;Gammaproteobacteria;Alteromonadales;Alteromonadaceae;Rheinheimera;
0	0	0	0	0	0	0	0	0	0.0038	0	Bacteria;Proteobacteria;Gammaproteobacteria;Alteromonadales;Alteromonadaceae;Pseudobowmanella;
0.4069	0.7624	0	0	0	0	0	0	0.7946	9.6099	0	Bacteria;Proteobacteria;Gammaproteobacteria;Alteromonadales;Alteromonadaceae;Paraglaciecola;
0.0629	0.0035	0	0	0	0	0	0	0.0116	0.0715	0	Bacteria;Proteobacteria;Gammaproteobacteria;Alteromonadales;Alteromonadaceae;Glaciecola;
0.4439	0.2695	0.074	0	0	0	0	0	0.4031	1.0581	0.00977183	Bacteria;Proteobacteria;Gammaproteobacteria;Alteromonadales;Alteromonadaceae;Alteromonas;
0.0111	0.0035	0	0	0	0	0	0	0.0078	0.0226	0	Bacteria;Proteobacteria;Gammaproteobacteria;Alteromonadales;Alteromonadaceae;Aliiglaciecola;
0	0	0.0039	0	0	0	0	0	0	0	0	Bacteria;Proteobacteria;Gammaproteobacteria;Alteromonadales;Alteromonadaceae;Aestuariibacter;
0.0037	0	0	0	0	0	0	0	0	0	0	Bacteria;Proteobacteria;Gammaproteobacteria;Alteromonadales;Alteromonadaceae;
0	0	0	0.005	0	0	0	0	0.0116	0	0.00488591	Bacteria;Proteobacteria;Gammaproteobacteria;Aeromonadales;Aeromonadaceae;Aeromonas;
0	0.0035	0	0	0	0	0	0	0.0039	0.0038	0	Bacteria;Proteobacteria;Gammaproteobacteria;Acidithiobacillales;Acidithiobacillaceae;KCM-B-112;
0.0962	0	0.0039	0	0	0	0	0	0.0504	0.0264	0	Bacteria;Proteobacteria;Deltaproteobacteria;SAR324 clade(Marine group B);
0	0.0035	0	0	0	0	0	0	0.0039	0	0	Bacteria;Proteobacteria;Deltaproteobacteria;PB19;
0.0037	0	0	0	0	0	0	0	0	0	0	Bacteria;Proteobacteria;Deltaproteobacteria;Myxococcales;Sandaracinaceae;uncultured;
0	0.0035	0	0	0	0	0	0	0	0	0	Bacteria;Proteobacteria;Deltaproteobacteria;Myxococcales;Blfdi19;
0	0	0	0	0.0122	0	0	0	0	0	0	Bacteria;Proteobacteria;Deltaproteobacteria;Desulfuromonadales;Desulfuromonadaceae;Desulfuromonas;
0	0	0	0	0	0	0	0.1424	0	0	0	Bacteria;Proteobacteria;Deltaproteobacteria;Desulfovibrionales;Desulfovibrionaceae;Halodesulfovibrio;
0.0037	0	0	0	0.0245	0	0.0068	0.0285	0	0	0.0146577	Bacteria;Proteobacteria;Deltaproteobacteria;Desulfobacterales;Desulfobulbaceae;uncultured;
0	0	0	0	0.0285	0	0.1461	0.0475	0	0	0.371329	Bacteria;Proteobacteria;Deltaproteobacteria;Desulfobacterales;Desulfobulbaceae;SEEP-SRB4;
0.0037	0	0	0	0	0	0	0	0.0039	0	0	Bacteria;Proteobacteria;Deltaproteobacteria;Desulfobacterales;Desulfobulbaceae;Desulfotalea;
0	0	0.0078	0	2.0266	0	23.969	0.5032	0	0	35.374	Bacteria;Proteobacteria;Deltaproteobacteria;Desulfobacterales;Desulfobulbaceae;Desulforhopalus;
0.0037	0	0	0	0	0	0	0	0	0	0	Bacteria;Proteobacteria;Deltaproteobacteria;Desulfobacterales;Desulfobulbaceae;Desulfopila;
0	0	0.0039	0	0.0122	0	0.0034	0	0	0	0.1759	Bacteria;Proteobacteria;Deltaproteobacteria;Desulfobacterales;Desulfobulbaceae;Desulfocapsa;
0	0	0	0	0.0041	0	0.1189	0	0	0	0.00488591	Bacteria;Proteobacteria;Deltaproteobacteria;Desulfobacterales;Desulfobulbaceae;[Desulfobacterium] catecholicum group;
0.0074	0	0	0	0	0	0	0	0	0	0.0146577	Bacteria;Proteobacteria;Deltaproteobacteria;Desulfobacterales;Desulfobacteraceae;uncultured;
0.0037	0	0	0	0	0	0	0	0.0039	0.0038	0.151463	Bacteria;Proteobacteria;Deltaproteobacteria;Desulfobacterales;Desulfobacteraceae;Desulfofrigus;
0	0	0	0	0.0245	0	0	0	0	0	0.00488591	Bacteria;Proteobacteria;Deltaproteobacteria;Desulfobacterales;Desulfobacteraceae;Desulfobacula;
0.0222	0.0355	0	0	0	0	0	0	0.0116	0.0151	0	Bacteria;Proteobacteria;Deltaproteobacteria;Bdellovibrionales;Bdellovibrionaceae;OM27 clade;
0.0037	0	0	0	0	0	0	0	0	0	0	Bacteria;Proteobacteria;Deltaproteobacteria;Bdellovibrionales;Bdellovibrionaceae;Bdellovibrio;
0	0.0071	0	0	0	0	0	0	0	0	0	Bacteria;Proteobacteria;Deltaproteobacteria;Bdellovibrionales;Bacteriovoracaceae;uncultured;
0.2701	0.0567	0	0	0	0	0	0	0.031	0.0339	0	Bacteria;Proteobacteria;Deltaproteobacteria;Bdellovibrionales;Bacteriovoracaceae;Peredibacter;
0	0.0071	0	0	0	0	0	0	0	0.0038	0	Bacteria;Proteobacteria;Deltaproteobacteria;Bdellovibrionales;Bacteriovoracaceae;Halobacteriovorax;
0.0148	0.0035	0	0	0	0	0	0	0.0078	0.0075	0	Bacteria;Proteobacteria;Alphaproteobacteria;uncultured;
0	0	0	0	0.0041	0	0	0	0	0	0	Bacteria;Proteobacteria;Alphaproteobacteria;Tistrellales;Geminicoccaceae;Candidatus Alysiosphaera;
0.0037	0	0	0	0	0	0	0	0	0	0	Bacteria;Proteobacteria;Alphaproteobacteria;Thalassobaculales;uncultured;
0	0.0035	0	0	0	0	0	0	0.0039	0	0	Bacteria;Proteobacteria;Alphaproteobacteria;Thalassobaculales;Oceanibaculaceae;Oceanibaculum;
0.0148	0	0	0	0	0	0	0	0	0.0038	0	Bacteria;Proteobacteria;Alphaproteobacteria;Thalassobaculales;Nisaeaceae;OM75 clade;
0.0037	0.0106	0	0	0	0	0	0	0.0039	0.0075	0	Bacteria;Proteobacteria;Alphaproteobacteria;Sphingomonadales;Sphingomonadaceae;uncultured;
0	0	0	0	0	0	0.0136	0	0	0	0	Bacteria;Proteobacteria;Alphaproteobacteria;Sphingomonadales;Sphingomonadaceae;Sphingorhabdus;
0	0	0	0	0	0	0.0068	0	0	0	0	Bacteria;Proteobacteria;Alphaproteobacteria;Sphingomonadales;Sphingomonadaceae;Sphingopyxis;
0.0111	0.0071	0	0	0	0.006	0.017	0	0.031	0.0113	0	Bacteria;Proteobacteria;Alphaproteobacteria;Sphingomonadales;Sphingomonadaceae;Sphingomonas;
0	0	0	0	0	0	0.0034	0	0	0	0	Bacteria;Proteobacteria;Alphaproteobacteria;Sphingomonadales;Sphingomonadaceae;Sphingobium;
0.0037	0	0.0039	0	0	0	0.0374	0	0	0	0	Bacteria;Proteobacteria;Alphaproteobacteria;Sphingomonadales;Sphingomonadaceae;Erythrobacter;
0	0	0	0	0	0	0.0034	0	0	0	0	Bacteria;Proteobacteria;Alphaproteobacteria;Sphingomonadales;Sphingomonadaceae;Croceicoccus;
0	0	0	0	0	0	0.0102	0	0	0.0038	0	Bacteria;Proteobacteria;Alphaproteobacteria;Sphingomonadales;Sphingomonadaceae;Blastomonas;
0.0111	0	0	0	0	0	0	0	0.0039	0.0038	0	Bacteria;Proteobacteria;Alphaproteobacteria;Sneathiellales;Sneathiellaceae;AT-s3-44;
0	0	0	0	0	0	0	0	0.0039	0	0	Bacteria;Proteobacteria;Alphaproteobacteria;SAR11 clade;uncultured;
0.0037	0	0	0	0	0	0	0	0	0	0	Bacteria;Proteobacteria;Alphaproteobacteria;SAR11 clade;Clade IV;
0.0074	0	0	0	0	0	0	0	0	0	0	Bacteria;Proteobacteria;Alphaproteobacteria;SAR11 clade;Clade II;
0.0037	0	0	0	0	0	0	0	0	0	0	Bacteria;Proteobacteria;Alphaproteobacteria;SAR11 clade;Clade I;uncultured;
0.0481	0	0	0	0	0	0	0	0.0039	0.0151	0	Bacteria;Proteobacteria;Alphaproteobacteria;SAR11 clade;Clade I;Clade Ia;
0.0111	0.0071	0.0039	0	0	0	0	0	0.0116	0.0377	0	Bacteria;Proteobacteria;Alphaproteobacteria;Rickettsiales;SM2D12;
0.0074	0.0177	0.0039	0	0	0	0	0	0.0155	0.0188	0	Bacteria;Proteobacteria;Alphaproteobacteria;Rickettsiales;Rickettsiaceae;uncultured;
0.0185	0.0142	0	0	0	0	0	0	0.0116	0.0075	0	Bacteria;Proteobacteria;Alphaproteobacteria;Rickettsiales;Rickettsiaceae;Candidatus Megaira;
0.0814	0.0106	0	0	0	0	0	0	0.0233	0.0264	0	Bacteria;Proteobacteria;Alphaproteobacteria;Rickettsiales;Mitochondria;
0.0037	0	0	0	0	0	0	0	0	0	0	Bacteria;Proteobacteria;Alphaproteobacteria;Rickettsiales;AB1;
0.0037	0	0	0	0	0	0	0	0	0	0	Bacteria;Proteobacteria;Alphaproteobacteria;Rhodospirillales;uncultured;
0.0037	0	0	0	0	0	0	0	0	0	0	Bacteria;Proteobacteria;Alphaproteobacteria;Rhodospirillales;Terasakiellaceae;uncultured;
0.0037	0	0	0	0	0	0	0	0	0	0	Bacteria;Proteobacteria;Alphaproteobacteria;Rhodospirillales;Terasakiellaceae;
0.0185	0	0	0	0	0	0	0	0.0116	0.0038	0	Bacteria;Proteobacteria;Alphaproteobacteria;Rhodospirillales;Magnetospiraceae;uncultured;
0.0037	0	0	0	0	0	0	0	0	0.0038	0	Bacteria;Proteobacteria;Alphaproteobacteria;Rhodospirillales;Magnetospiraceae;Magnetospira;
0.0111	0	0	0	0	0	0	0	0	0	0	Bacteria;Proteobacteria;Alphaproteobacteria;Rhodospirillales;AEGEAN-169 marine group;
2.0051	8.5464	0.3897	0.01	0.0449	0.0242	0.1019	0.0095	4.1938	8.1112	0.00488591	Bacteria;Proteobacteria;Alphaproteobacteria;Rhodobacterales;Rhodobacteraceae;uncultured;
0	0	0.0039	0	0	0	0	0	0.0039	0	0	Bacteria;Proteobacteria;Alphaproteobacteria;Rhodobacterales;Rhodobacteraceae;Tropicimonas;
0	0.0035	0	0	0	0	0	0	0	0.0038	0	Bacteria;Proteobacteria;Alphaproteobacteria;Rhodobacterales;Rhodobacteraceae;Tropicibacter;
0	0	0	0	0	0	0	0	0.0039	0	0	Bacteria;Proteobacteria;Alphaproteobacteria;Rhodobacterales;Rhodobacteraceae;Thioclava;
0.0074	0	0	0	0	0	0	0	0.0891	0.0715	0.171007	Bacteria;Proteobacteria;Alphaproteobacteria;Rhodobacterales;Rhodobacteraceae;Thalassobius;
0.0037	0.2624	0	0	0	0	0	0	0.1628	0.0527	0	Bacteria;Proteobacteria;Alphaproteobacteria;Rhodobacterales;Rhodobacteraceae;Tateyamaria;
4.7205	8.167	0.2922	0	0.0449	0.0242	0.0645	0.0095	1.345	3.182	0.058631	Bacteria;Proteobacteria;Alphaproteobacteria;Rhodobacterales;Rhodobacteraceae;Sulfitobacter;
0.0037	0.0142	0	0	0	0	0	0	0.0039	0.064	0	Bacteria;Proteobacteria;Alphaproteobacteria;Rhodobacterales;Rhodobacteraceae;Shimia;
0.1295	0.2234	0.0039	0	0	0	0.0034	0	0.0271	0.064	0.0146577	Bacteria;Proteobacteria;Alphaproteobacteria;Rhodobacterales;Rhodobacteraceae;Sedimentitalea;
0	0.0035	0	0	0	0	0.0034	0	0.0039	0	0	Bacteria;Proteobacteria;Alphaproteobacteria;Rhodobacterales;Rhodobacteraceae;Ruegeria;
0.0481	0	0.0117	0	0	0.0121	0	0	0	0.0038	0	Bacteria;Proteobacteria;Alphaproteobacteria;Rhodobacterales;Rhodobacteraceae;Roseovarius;
0.0111	0.0106	0	0	0	0	0	0	0	0.0188	0	Bacteria;Proteobacteria;Alphaproteobacteria;Rhodobacterales;Rhodobacteraceae;Roseobacter;
0.1998	0.4752	0.0117	0	0	0	0.0102	0	0.1008	0.2448	0.0390873	Bacteria;Proteobacteria;Alphaproteobacteria;Rhodobacterales;Rhodobacteraceae;Roseobacter clade NAC11-7 lineage;
0.0814	0.0355	0	0	0	0	0.0034	0	0.0581	0.1393	0.0146577	Bacteria;Proteobacteria;Alphaproteobacteria;Rhodobacterales;Rhodobacteraceae;Roseivivax;
0.0037	0	0	0	0	0	0	0	0	0.0038	0	Bacteria;Proteobacteria;Alphaproteobacteria;Rhodobacterales;Rhodobacteraceae;Rhodovulum;
0	0	0.0039	0	0	0	0	0	0	0	1.05536	Bacteria;Proteobacteria;Alphaproteobacteria;Rhodobacterales;Rhodobacteraceae;Pseudophaeobacter;
0.0111	0.1135	0.0078	0	0	0	0	0	0	0.0075	0	Bacteria;Proteobacteria;Alphaproteobacteria;Rhodobacterales;Rhodobacteraceae;Planktotalea;
0.1628	0.6596	0.0078	0	0	0	0	0	0.1047	0.1393	0	Bacteria;Proteobacteria;Alphaproteobacteria;Rhodobacterales;Rhodobacteraceae;Planktomarina;
0	0.0035	0	0	0	0	0	0	0	0	0	Bacteria;Proteobacteria;Alphaproteobacteria;Rhodobacterales;Rhodobacteraceae;Phaeobacter;
0	0	0	0	0	0	0	0	0.0233	0	0	Bacteria;Proteobacteria;Alphaproteobacteria;Rhodobacterales;Rhodobacteraceae;Pelagimonas;
0.0444	0.1312	0	0	0	0	0	0	0	0.0264	0	Bacteria;Proteobacteria;Alphaproteobacteria;Rhodobacterales;Rhodobacteraceae;Pelagicola;
0.0037	0	0	0	0	0	0	0	0	0.0038	0	Bacteria;Proteobacteria;Alphaproteobacteria;Rhodobacterales;Rhodobacteraceae;Paracoccus;
0.1258	1.1667	0.039	0	0.0041	0	0.0034	0	0.9457	1.0318	0.0195437	Bacteria;Proteobacteria;Alphaproteobacteria;Rhodobacterales;Rhodobacteraceae;Octadecabacter;
0	0	0.0039	0	0.0041	0	0	0	0	0	0	Bacteria;Proteobacteria;Alphaproteobacteria;Rhodobacterales;Rhodobacteraceae;Oceaniovalibus;
0	0.0035	0	0	0	0	0	0	0	0	0	Bacteria;Proteobacteria;Alphaproteobacteria;Rhodobacterales;Rhodobacteraceae;Nioella;
0.6363	1.0426	0.0779	0	0.0163	0.006	0.017	0	2.0969	17.1637	0.00488591	Bacteria;Proteobacteria;Alphaproteobacteria;Rhodobacterales;Rhodobacteraceae;Loktanella;
0.0629	0.0532	0.0078	0	0	0	0	0	0.0078	0.0452	0	Bacteria;Proteobacteria;Alphaproteobacteria;Rhodobacterales;Rhodobacteraceae;Litoreibacter;
0.0037	0.0071	0	0	0	0	0	0	0.0078	0.0151	0	Bacteria;Proteobacteria;Alphaproteobacteria;Rhodobacterales;Rhodobacteraceae;Lentibacter;
0.0703	0.0426	0	0	0	0	0	0	0.0388	0.0452	0	Bacteria;Proteobacteria;Alphaproteobacteria;Rhodobacterales;Rhodobacteraceae;Lacimonas;
0.0037	0.0035	0	0	0	0	0	0	0.0039	0	0	Bacteria;Proteobacteria;Alphaproteobacteria;Rhodobacterales;Rhodobacteraceae;Ketogulonicigenium;
0.0037	0.1489	0.0039	0	0	0	0	0	0	0.0188	0	Bacteria;Proteobacteria;Alphaproteobacteria;Rhodobacterales;Rhodobacteraceae;Jannaschia;
0.0518	0.0355	0.0234	0	0	0	0	0	0.0814	0.0904	0.00488591	Bacteria;Proteobacteria;Alphaproteobacteria;Rhodobacterales;Rhodobacteraceae;HIMB11;
0	0	0.0039	0	0	0	0	0	0	0	0	Bacteria;Proteobacteria;Alphaproteobacteria;Rhodobacterales;Rhodobacteraceae;Halovulum;
0.0111	0.0177	0	0	0	0	0	0	0.0039	0.0038	0	Bacteria;Proteobacteria;Alphaproteobacteria;Rhodobacterales;Rhodobacteraceae;Halocynthiibacter;
0	0	0	0	0	0	0	0	0	0.0038	0	Bacteria;Proteobacteria;Alphaproteobacteria;Rhodobacterales;Rhodobacteraceae;Falsirhodobacter;
0	0	0	0	0	0	0	0	0	0.0038	0	Bacteria;Proteobacteria;Alphaproteobacteria;Rhodobacterales;Rhodobacteraceae;Donghicola;
0.0074	0.0106	0	0	0	0	0	0	0	0.0075	0.00488591	Bacteria;Proteobacteria;Alphaproteobacteria;Rhodobacterales;Rhodobacteraceae;Celeribacter;
0.037	0.1454	0.0117	0	0	0	0	0	0	0.0226	0	Bacteria;Proteobacteria;Alphaproteobacteria;Rhodobacterales;Rhodobacteraceae;Boseongicola;
0	0	0	0	0	0	0	0	0.0155	0.0038	0	Bacteria;Proteobacteria;Alphaproteobacteria;Rhodobacterales;Rhodobacteraceae;Ascidiaceihabitans;
0.3108	0.4681	0.0039	0	0	0.006	0	0	0.062	0.2448	0	Bacteria;Proteobacteria;Alphaproteobacteria;Rhodobacterales;Rhodobacteraceae;Amylibacter;
0.0222	0	0	0	0	0	0	0	0	0.0339	0	Bacteria;Proteobacteria;Alphaproteobacteria;Rhodobacterales;Rhodobacteraceae;Aliisedimentitalea;
0.1332	0.156	0.0662	0	0	0	0.0204	0	0.1628	0.1356	0	Bacteria;Proteobacteria;Alphaproteobacteria;Rhodobacterales;Rhodobacteraceae;Aliiroseovarius;
0	0	0	0	0	0	0	0	0.0039	0	0	Bacteria;Proteobacteria;Alphaproteobacteria;Rhodobacterales;Rhodobacteraceae;Albirhodobacter;
0.0074	0.0142	0	0	0	0	0	0	0	0	0	Bacteria;Proteobacteria;Alphaproteobacteria;Rhodobacterales;Rhodobacteraceae;Albimonas;
0.0037	0	0	0	0	0	0	0	0	0	0	Bacteria;Proteobacteria;Alphaproteobacteria;Rhodobacterales;Rhodobacteraceae;Actibacterium;
0	0.0035	0	0	0	0	0	0	0.0155	0.0113	0	Bacteria;Proteobacteria;Alphaproteobacteria;Rhodobacterales;Rhodobacteraceae;
0	0	0	0	0	0	0.0034	0	0	0	0	Bacteria;Proteobacteria;Alphaproteobacteria;Rhizobiales;uncultured;
0	0	0	0	0	0	0.0068	0	0	0	0	Bacteria;Proteobacteria;Alphaproteobacteria;Rhizobiales;Stappiaceae;Labrenzia;
0	0	0	0	0	0	0	0	0.1512	0.0151	0	Bacteria;Proteobacteria;Alphaproteobacteria;Rhizobiales;Rhodobiaceae;Afifella;
0	0	0	0	0	0	0	0.0095	0	0	0	Bacteria;Proteobacteria;Alphaproteobacteria;Rhizobiales;Rhizobiales Incertae Sedis;Phreatobacter;
0	0	0	0	0	0	0	0	0.0039	0	0	Bacteria;Proteobacteria;Alphaproteobacteria;Rhizobiales;Rhizobiaceae;uncultured;
0.0074	0.0142	0	0	0	0	0	0	0	0.0075	0	Bacteria;Proteobacteria;Alphaproteobacteria;Rhizobiales;Rhizobiaceae;Pseudahrensia;
0.0037	0	0	0	0	0	0	0	0	0	0	Bacteria;Proteobacteria;Alphaproteobacteria;Rhizobiales;Rhizobiaceae;Ochrobactrum;
0.0148	0.0461	0	0	0	0	0	0	0.0039	0	0.00488591	Bacteria;Proteobacteria;Alphaproteobacteria;Rhizobiales;Rhizobiaceae;Lentilitoribacter;
0	0.0035	0	0	0	0	0	0	0	0	0	Bacteria;Proteobacteria;Alphaproteobacteria;Rhizobiales;Rhizobiaceae;Hoeflea;
0	0.0035	0	0	0	0	0	0	0	0	0	Bacteria;Proteobacteria;Alphaproteobacteria;Rhizobiales;Rhizobiaceae;Cohaesibacter;
0.0074	0	0	0	0	0	0	0	0	0	0	Bacteria;Proteobacteria;Alphaproteobacteria;Rhizobiales;Rhizobiaceae;Aurantimonas;
0	0	0	0	0	0	0	0	0	0.0075	0	Bacteria;Proteobacteria;Alphaproteobacteria;Rhizobiales;Rhizobiaceae;Ahrensia;
0	0.0035	0	0	0	0	0	0	0.0039	0	0	Bacteria;Proteobacteria;Alphaproteobacteria;Rhizobiales;Methyloligellaceae;uncultured;
0.0037	0	0	0	0	0	0	0	0	0	0	Bacteria;Proteobacteria;Alphaproteobacteria;Rhizobiales;Hyphomicrobiaceae;Filomicrobium;
0.0037	0.0142	0	0	0	0	0	0	0	0	0	Bacteria;Proteobacteria;Alphaproteobacteria;Rhizobiales;Devosiaceae;uncultured;
0	0.0035	0	0	0	0	0	0	0	0	0	Bacteria;Proteobacteria;Alphaproteobacteria;Rhizobiales;Devosiaceae;Devosia;
0	0	0	0	0	0	0	0	0.0039	0.0038	0	Bacteria;Proteobacteria;Alphaproteobacteria;Rhizobiales;Beijerinckiaceae;Methylobacterium;
0	0	0	0	0	0	0	0	0.0039	0.0038	0	Bacteria;Proteobacteria;Alphaproteobacteria;Rhizobiales;Beijerinckiaceae;Bosea;
0	0	0	0	0	0	0	0	0	0.0038	0	Bacteria;Proteobacteria;Alphaproteobacteria;Puniceispirillales;SAR116 clade;
0	0.0035	0	0	0	0	0	0	0	0	0	Bacteria;Proteobacteria;Alphaproteobacteria;Parvibaculales;PS1 clade;
0	0.0035	0	0	0	0	0	0	0.0039	0	0	Bacteria;Proteobacteria;Alphaproteobacteria;Parvibaculales;Parvibaculaceae;Mf105b01;
0	0	0.0039	0	0	0	0	0	0	0	0	Bacteria;Proteobacteria;Alphaproteobacteria;NRL2;
0.037	0.0213	0.0039	0	0	0	0	0	0.0543	0.0979	0	Bacteria;Proteobacteria;Alphaproteobacteria;Micavibrionales;uncultured;
0.037	0.117	0.0078	0	0	0	0.0034	0	0.0039	0.0301	0	Bacteria;Proteobacteria;Alphaproteobacteria;Micavibrionales;Micavibrionaceae;uncultured;
0.0074	0.1028	0	0	0	0	0	0	0	0.0075	0	Bacteria;Proteobacteria;Alphaproteobacteria;Kordiimonadales;uncultured;
0	0.0035	0	0	0	0	0	0	0	0	0	Bacteria;Proteobacteria;Alphaproteobacteria;Caulobacterales;Hyphomonadaceae;uncultured;
0.0037	0.0035	0.0078	0	0	0	0	0	0	0.0038	0	Bacteria;Proteobacteria;Alphaproteobacteria;Caulobacterales;Hyphomonadaceae;Robiginitomaculum;
0.0185	0	0.0078	0	0.0041	0	0.0034	0	0.0039	0.0038	0.00977183	Bacteria;Proteobacteria;Alphaproteobacteria;Caulobacterales;Hyphomonadaceae;Oceanicaulis;
0.0074	0	0	0	0	0	0	0	0.0039	0	0	Bacteria;Proteobacteria;Alphaproteobacteria;Caulobacterales;Hyphomonadaceae;Hellea;
0	0.0035	0.0039	0	0	0	0	0	0	0	0	Bacteria;Proteobacteria;Alphaproteobacteria;Caulobacterales;Hyphomonadaceae;Algimonas;
0	0	0	0	0	0	0	0	0.0194	0	0	Bacteria;Proteobacteria;Alphaproteobacteria;Caulobacterales;Caulobacteraceae;Caulobacter;
0	0	0	0	0	0	0.0136	0	0	0	0	Bacteria;Proteobacteria;Alphaproteobacteria;Caulobacterales;Caulobacteraceae;Brevundimonas;
0	0	0	0	0	0	0	0	0	0.0038	0	Bacteria;Proteobacteria;Alphaproteobacteria;Azospirillales;Azospirillaceae;
0	0	0	0	0	0	0	0	0.0039	0	0	Bacteria;Proteobacteria;Alphaproteobacteria;Acetobacterales;Acetobacteraceae;uncultured;
0	0	0	0	0	0	0.0034	0	0	0	0	Bacteria;Planctomycetes;Planctomycetacia;Planctomycetales;Rubinisphaeraceae;Rubinisphaera;
0.0037	0	0	0	0	0	0	0	0	0	0	Bacteria;Planctomycetes;Planctomycetacia;Pirellulales;Pirellulaceae;uncultured;
0	0	0	0	0	0	0.0068	0	0	0	0	Bacteria;Planctomycetes;Planctomycetacia;Pirellulales;Pirellulaceae;Blastopirellula;
0	0.0035	0	0	0	0	0	0	0.0039	0	0	Bacteria;Patescibacteria;Parcubacteria;Candidatus Kaiserbacteria;
0.5253	0.0603	0	0	0.0652	0.0121	0	0	0.1434	0.2674	0.146577	Bacteria;Patescibacteria;Gracilibacteria;JGI 0000069-P22;
0.0666	0.0709	0	0	0	0	0	0	0.0465	0.1167	0	Bacteria;Patescibacteria;Gracilibacteria;Absconditabacteriales (SR1);
0.3625	0.0532	0	0	0	0	0	0	0.124	0.1582	0.00488591	Bacteria;Patescibacteria;Gracilibacteria;
0	0	0	0.005	0	0	0	0	0	0	0	Bacteria;Nitrospirae;Thermodesulfovibrionia;Thermodesulfovibrionales;Thermodesulfovibrionaceae;Thermodesulfovibrio;
0	0	0.0039	0	0	0	0	0	0	0	0	Bacteria;Nitrospirae;Nitrospira;Nitrospirales;Nitrospiraceae;Leptospirillum;
0.0037	0	0	0	0	0	0	0	0	0.0038	0	Bacteria;Nitrospinae;Nitrospinia;Nitrospinales;Nitrospinaceae;LS-NOB;
0.0148	0	0	0	0	0	0	0	0.0078	0.0038	0	Bacteria;Marinimicrobia (SAR406 clade);
0	0	0	0	0	0	0	0.1899	0	0	0	Bacteria;Lentisphaerae;Oligosphaeria;P.palmC41;
0	0	0	0	0	0.006	0	0	0	0	0	Bacteria;Kiritimatiellaeota;Kiritimatiellae;Kiritimatiellales;Kiritimatiellaceae;R76-B128;
0	0	0	0	0	0.006	0	0	0	0	0	Bacteria;Halanaerobiaeota;Halanaerobiia;Halanaerobiales;Halobacteroidaceae;Halanaerobacter;
0	0	0.3546	0.0149	0	0.006	0	0	0	0	0	Bacteria;Halanaerobiaeota;Halanaerobiia;Halanaerobiales;Halanaerobiaceae;Halocella;
0	0	0	0.005	0	0	0	0	0	0	0.00488591	Bacteria;Halanaerobiaeota;Halanaerobiia;Halanaerobiales;Halanaerobiaceae;Halanaerobium;
0	0	0	0	0	0	0	0	0	0.0038	0	Bacteria;Gemmatimonadetes;Gemmatimonadetes;Gemmatimonadales;Gemmatimonadaceae;Gemmatimonas;
0	0	0	0	0	0	0	0	0.0078	0	0	Bacteria;Gemmatimonadetes;BD2-11 terrestrial group;
0.0037	0	0	0	0	0	0	0	0	0.0038	0	Bacteria;GAL15;
1.5057	0	0.152	38.319	29.8891	4.9873	19.1793	6.0097	0.0891	0.113	6.79142	Bacteria;Fusobacteria;Fusobacteriia;Fusobacteriales;Fusobacteriaceae;Psychrilyobacter;
0.0111	0	0.0234	0.0996	0.0856	0.0363	0.0374	0	0	0	0.0390873	Bacteria;Fusobacteria;Fusobacteriia;Fusobacteriales;Fusobacteriaceae;Fusobacterium;
0.0111	0	0.0039	0.0897	0.208	0.0605	0.0272	0	0.0039	0	0.0244296	Bacteria;Fusobacteria;Fusobacteriia;Fusobacteriales;Fusobacteriaceae;Cetobacterium;
0	0.0035	0	0	0	0	0	0	0	0	0	Bacteria;Firmicutes;Negativicutes;Selenomonadales;Veillonellaceae;Allisonella;
0	0	0.0039	0	0	0	0	0	0	0	0	Bacteria;Firmicutes;Negativicutes;Selenomonadales;uncultured;
0	0	0	0	0.0041	0.0242	0	0	0	0	0	Bacteria;Firmicutes;Erysipelotrichia;Erysipelotrichales;Erysipelotrichaceae;Erysipelothrix;
0	0	0	0	0	0	0.0645	0	0	0	0	Bacteria;Firmicutes;Clostridia;M55-D21;
0	0.0035	0	0	0.0408	0.1028	0	0	0	0	0.0146577	Bacteria;Firmicutes;Clostridia;Clostridiales;Ruminococcaceae;uncultured;
0	0	0.0117	0	0	0.0121	0.0034	0	0	0	0.0195437	Bacteria;Firmicutes;Clostridia;Clostridiales;Ruminococcaceae;Ruminococcaceae UCG-014;
0	0	0.0078	0	0.0041	0	0	0	0	0	0	Bacteria;Firmicutes;Clostridia;Clostridiales;Ruminococcaceae;Faecalibacterium;
0	0	0.0039	0	0	0	0	0	0	0	0	Bacteria;Firmicutes;Clostridia;Clostridiales;Peptostreptococcaceae;uncultured;
0	0	0.0039	0	0	0	0	0	0	0	0.00488591	Bacteria;Firmicutes;Clostridia;Clostridiales;Peptostreptococcaceae;Tepidibacter;
0.0037	0	0.0039	0	0	0.006	0	0	0.0039	0	0	Bacteria;Firmicutes;Clostridia;Clostridiales;Peptostreptococcaceae;Peptoclostridium;
0	0	0.2844	0	0	0.272	0	0	0	0	0.0488591	Bacteria;Firmicutes;Clostridia;Clostridiales;Peptococcaceae;uncultured;
0	0	0.0429	0	0	0.0725	0	0	0	0	0.0244296	Bacteria;Firmicutes;Clostridia;Clostridiales;Peptococcaceae;Desulfotomaculum;
0	0	6.0708	0	0.0204	4.3949	0	0	0	0.0038	6.84517	Bacteria;Firmicutes;Clostridia;Clostridiales;Peptococcaceae;Desulfosporosinus;
0	0	0.0039	0	0.0163	0.006	0	0	0	0	0	Bacteria;Firmicutes;Clostridia;Clostridiales;Peptococcaceae;Dehalobacter;
0	0	0	0	0	0	0.2955	0.0095	0	0	0	Bacteria;Firmicutes;Clostridia;Clostridiales;Lachnospiraceae;Vallitalea;
0.0037	0	0.0156	0.005	0	0	0.0068	0	0	0	0.171007	Bacteria;Firmicutes;Clostridia;Clostridiales;Lachnospiraceae;uncultured;
0.0037	0	0.0195	0.0349	0	0.0605	0.0883	0	0	0	0.0830605	Bacteria;Firmicutes;Clostridia;Clostridiales;Lachnospiraceae;Lachnospiraceae UCG-004;
0	0	0	0	0.0041	0	0	0	0	0	0.00488591	Bacteria;Firmicutes;Clostridia;Clostridiales;Lachnospiraceae;Lachnospiraceae UCG-001;
0	0	0	0	0	0.0121	0.0034	0	0	0	0.00977183	Bacteria;Firmicutes;Clostridia;Clostridiales;Lachnospiraceae;Epulopiscium;
0	0	0	0.0249	0	0	0	0	0	0	0	Bacteria;Firmicutes;Clostridia;Clostridiales;Lachnospiraceae;[Ruminococcus] gnavus group;
0	0	0	0	0	0	0	0	0	0.0038	0	Bacteria;Firmicutes;Clostridia;Clostridiales;JTB215;
0	0	1.2313	0.0797	0.4485	0.8403	0.0102	0	0	0	0	Bacteria;Firmicutes;Clostridia;Clostridiales;Family XIII;uncultured;
0	0	0.0195	0	0	0	0	0	0	0	0	Bacteria;Firmicutes;Clostridia;Clostridiales;Family XII;uncultured;
0	0	0	0.005	0	0.006	0	0	0	0	0	Bacteria;Firmicutes;Clostridia;Clostridiales;Family XII;Guggenheimella;
0.4624	0	0.0273	1.7936	1.578	5.5858	3.7435	0.2848	0.031	0.0941	0	Bacteria;Firmicutes;Clostridia;Clostridiales;Family XII;Fusibacter;
0	0	0	0	0	0.006	0	0	0	0	0	Bacteria;Firmicutes;Clostridia;Clostridiales;Family XII;Acidaminobacter;
0	0	0	0	0.0367	0	0	0	0	0	0	Bacteria;Firmicutes;Clostridia;Clostridiales;Family XI;Sedimentibacter;
0	0	0.0039	0	0	0	0	0	0	0	0	Bacteria;Firmicutes;Clostridia;Clostridiales;Family XI;Gottschalkia;
0	0	0	0	0	0	0	0	0	0.0038	0	Bacteria;Firmicutes;Clostridia;Clostridiales;Family XI;Anaerococcus;
0	0	0	0	0.0489	0	0	0	0	0	0	Bacteria;Firmicutes;Clostridia;Clostridiales;Defluviitaleaceae;Defluviitaleaceae UCG-011;
0	0	0	0	0	0.006	0	0	0	0	0	Bacteria;Firmicutes;Clostridia;Clostridiales;Clostridiales Incertae Sedis;Proteiniborus;
0	0	43.6097	1.0463	0.3058	1.6806	0.0068	0	0	0.0038	1.90551	Bacteria;Firmicutes;Clostridia;Clostridiales;Clostridiaceae 4;Caminicella;
0	0	0.0039	0	0	0	0	0	0	0	0.381101	Bacteria;Firmicutes;Clostridia;Clostridiales;Clostridiaceae 3;uncultured;
0	0	0.0039	0	0	0	0	0	0	0	0	Bacteria;Firmicutes;Clostridia;Clostridiales;Clostridiaceae 3;Sporosalibacterium;
0	0	2.5912	0	0	0	0	0	0	0	0	Bacteria;Firmicutes;Clostridia;Clostridiales;Clostridiaceae 3;Clostridiisalibacter;
0	0	0.0195	0	0	0	0	0	0	0	0	Bacteria;Firmicutes;Clostridia;Clostridiales;Clostridiaceae 3;Brassicibacter;
0	0	0.0351	0.0399	0	0.0544	0	0	0	0	0.00977183	Bacteria;Firmicutes;Clostridia;Clostridiales;Clostridiaceae 2;Tindallia;
0	0	0.0039	0	0	0	0	0	0	0	0	Bacteria;Firmicutes;Clostridia;Clostridiales;Clostridiaceae 2;Serpentinicella;
0	0	0	0.005	0	0.0967	0	0	0	0	0	Bacteria;Firmicutes;Clostridia;Clostridiales;Clostridiaceae 2;Anoxynatronum;
0	0	0.0273	0	0	0	0	0	0	0	0.0342014	Bacteria;Firmicutes;Clostridia;Clostridiales;Clostridiaceae 2;Alkaliphilus;
0	0	0.039	0	0	0.0121	0	0	0	0	0.0293155	Bacteria;Firmicutes;Clostridia;Clostridiales;Clostridiaceae 1;uncultured;
0	0	0	0	0	0	0	0	0	0.0038	0	Bacteria;Firmicutes;Clostridia;Clostridiales;Clostridiaceae 1;Clostridium sensu stricto 1;
0	0	0	0	0.0122	0.006	0	0	0	0	0.00488591	Bacteria;Firmicutes;Clostridia;Clostridiales;Christensenellaceae;uncultured;
0	0	0.0039	0	0	0	0	0	0	0	0	Bacteria;Firmicutes;Clostridia;Clostridiales;Christensenellaceae;Christensenellaceae R-7 group;
0	0	0	0	0	0	0.0034	0	0.0078	0.0038	0	Bacteria;Firmicutes;Bacilli;Lactobacillales;Streptococcaceae;Streptococcus;
0	0.0035	0.0312	0	0	0	0	0	0	0	0	Bacteria;Firmicutes;Bacilli;Lactobacillales;Carnobacteriaceae;Carnobacterium;
0	0	0.0039	0	0	0	0	0	0	0	0	Bacteria;Firmicutes;Bacilli;Lactobacillales;Carnobacteriaceae;Alkalibacterium;
0	0	0	0	0	0	0	0	0.0078	0	0	Bacteria;Firmicutes;Bacilli;Bacillales;Planococcaceae;Solibacillus;
0	0	0	0	0	0	0	0	0.0581	0	0	Bacteria;Firmicutes;Bacilli;Bacillales;Family XII;Exiguobacterium;
0	0	0	0	0	0	0	0	0.0039	0	0	Bacteria;Firmicutes;Bacilli;Bacillales;Bacillaceae;Fictibacillus;
0.1961	0	0	0	0	0	0.0068	0	0.2248	0	0.00488591	Bacteria;Firmicutes;Bacilli;Bacillales;Bacillaceae;Bacillus;
0	0.0035	0	0	0	0	0	0	0	0	0	Bacteria;Firmicutes;Bacilli;Bacillales;Bacillaceae;Aquibacillus;
0.0999	0	0	0	10.7935	0.5441	0.0442	0.3133	0.0116	0.0038	0	Bacteria;Epsilonbacteraeota;Campylobacteria;Campylobacterales;Thiovulaceae;Sulfurimonas;
0.1998	0.0106	0.0078	0	0.3548	0.0242	0.642	0.4842	0.0116	0.0866	0.615625	Bacteria;Epsilonbacteraeota;Campylobacteria;Campylobacterales;Sulfurovaceae;Sulfurovum;
0.0999	0	0.0078	0	0.0245	43.9185	19.7975	13.5859	0.0039	0.0038	0	Bacteria;Epsilonbacteraeota;Campylobacteria;Campylobacterales;Sulfurospirillaceae;Sulfurospirillum;
0	0	0	0	0.0041	0	0	0	0	0	0	Bacteria;Epsilonbacteraeota;Campylobacteria;Campylobacterales;Campylobacteraceae;Campylobacter;
4.4467	0.0355	0.0039	0	29.0124	2.8171	2.3371	46.9762	0.4186	0.6477	12.1708	Bacteria;Epsilonbacteraeota;Campylobacteria;Campylobacterales;Arcobacteraceae;Arcobacter;
0.0074	0	0	0	0	0	0	0	0	0	0	Bacteria;Dictyoglomi;Dictyoglomia;Dictyoglomales;Dictyoglomaceae;Dictyoglomus;
0	0	0	0	0	0	0	0	0	0.0038	0	Bacteria;Dadabacteria;Dadabacteriia;Dadabacteriales;
0.0037	0	0	0	0	0	0	0	0	0	0	Bacteria;Cyanobacteria;Sericytochromatia;
0	0	0.0039	0	0	0	0	0	0	0	0.00488591	Bacteria;Cyanobacteria;Oxyphotobacteria;Nostocales;Nostocaceae;Chlorogloeopsis PCC-7518;
48.5073	65.7399	0	0	0.0041	0.006	0	0	44.8682	14.1324	0	Bacteria;Cyanobacteria;Oxyphotobacteria;Chloroplast;
0	0	0	0	0	0	0	0	0	0	8.13993	Bacteria;Cloacimonadota;Cloacimonadia;Cloacimonadales;MSBL8;
0	0	0	0.005	0	0	0	0	0	0	0	Bacteria;Chloroflexi;Ktedonobacteria;Ktedonobacterales;Ktedonobacteraceae;uncultured;
0.0037	0	0	0	0	0	0	0	0.0078	0.0038	0	Bacteria;Chloroflexi;Dehalococcoidia;SAR202 clade;
0	0	0	0	0	0	0	0	0.0039	0	0	Bacteria;Chloroflexi;Chloroflexia;Chloroflexales;Roseiflexaceae;Roseiflexus;
0	0	0	0.0199	0.0082	0.006	0	0	0	0	0	Bacteria;Chloroflexi;Chloroflexia;Chloroflexales;Chloroflexaceae;Chloroflexus;
0.0037	0	0	0	0	0	0	0	0	0.0038	0	Bacteria;Chloroflexi;Anaerolineae;Thermoflexales;Thermoflexaceae;Thermoflexus;
0	0	0	0	0	0	0	0	0.0078	0	0	Bacteria;Chloroflexi;Anaerolineae;SBR1031;
0	0	0	0	0	0	0	0.0095	0	0	0	Bacteria;BRC1;
0	0	0	0.0149	0	0	0	0	0	0	0	Bacteria;Bacteroidetes;Rhodothermia;Balneolales;Balneolaceae;Balneola;
0.0037	0	0	0	0	0	0	0	0	0	0.0879465	Bacteria;Bacteroidetes;Ignavibacteria;OPB56;
0.0185	0.0177	0	0	0	0	0	0	0.0543	0.0715	0	Bacteria;Bacteroidetes;Bacteroidia;Sphingobacteriales;NS11-12 marine group;
0.0037	0	0	0	0	0	0	0	0	0.0038	0.0146577	Bacteria;Bacteroidetes;Bacteroidia;Sphingobacteriales;Lentimicrobiaceae;Lentimicrobium;
0.0222	0	0.0039	0.005	0.1183	0.0363	0.0781	0.0095	0	0	0	Bacteria;Bacteroidetes;Bacteroidia;Sphingobacteriales;Lentimicrobiaceae;
0	0	0	0	0	0	0	0	0.0039	0	0	Bacteria;Bacteroidetes;Bacteroidia;Sphingobacteriales;KD3-93;
0	0	0	0	2.838	0	0	0	0	0	0	Bacteria;Bacteroidetes;Bacteroidia;Sphingobacteriales;E6aC02;
0	0	0	0	0	0	0	0	0	0.0038	0	Bacteria;Bacteroidetes;Bacteroidia;Flavobacteriales;Weeksellaceae;Ornithobacterium;
0.0111	0	0.2494	0	0.0204	0.0181	0	0	0	0.0075	0.0146577	Bacteria;Bacteroidetes;Bacteroidia;Flavobacteriales;Weeksellaceae;Empedobacter;
0	0	0	0	0	0	0	0	0.0039	0.0038	0	Bacteria;Bacteroidetes;Bacteroidia;Flavobacteriales;Weeksellaceae;Chryseobacterium;
0	0.0035	0	0	0	0	0	0	0	0	0	Bacteria;Bacteroidetes;Bacteroidia;Flavobacteriales;Schleiferiaceae;Schleiferia;
0.6326	0.3546	0.1286	0.0299	0.1142	0.0725	0.034	0.019	0.0891	0.1582	0.0146577	Bacteria;Bacteroidetes;Bacteroidia;Flavobacteriales;NS9 marine group;
0.0481	0.1773	0.0078	0	0.0449	0.0302	0	0	0.0194	0.0339	0.659598	Bacteria;Bacteroidetes;Bacteroidia;Flavobacteriales;Flavobacteriaceae;Winogradskyella;
0.111	0.0674	0.0039	0.005	0.0041	0.0544	0	0.0095	0.0581	0.0828	0.0146577	Bacteria;Bacteroidetes;Bacteroidia;Flavobacteriales;Flavobacteriaceae;uncultured;
0.1258	0.1277	0	0	0	0	0	0	0.0659	0.0904	0	Bacteria;Bacteroidetes;Bacteroidia;Flavobacteriales;Flavobacteriaceae;Ulvibacter;
0.2886	0	0	0	0	0	0	0	0.1008	0.0828	0.00977183	Bacteria;Bacteroidetes;Bacteroidia;Flavobacteriales;Flavobacteriaceae;Tenacibaculum;
0.0481	0.0993	0.0039	0	0.0204	0.006	0	0.0095	0.0349	0.064	0	Bacteria;Bacteroidetes;Bacteroidia;Flavobacteriales;Flavobacteriaceae;Psychroserpens;
0	0	0	0	0	0	0	0	0.0659	0.0075	0	Bacteria;Bacteroidetes;Bacteroidia;Flavobacteriales;Flavobacteriaceae;Psychroflexus;
0.0185	0.0177	0.0039	0	0	0	0	0	0.0078	0.0075	0	Bacteria;Bacteroidetes;Bacteroidia;Flavobacteriales;Flavobacteriaceae;Pseudofulvibacter;
0.5179	0.2482	0.0857	0	0.3466	0.8524	0.017	0.1234	2.7209	26.2615	2.04231	Bacteria;Bacteroidetes;Bacteroidia;Flavobacteriales;Flavobacteriaceae;Polaribacter;
1.0469	0.2482	0	0	0	0	0	0	0.1318	0.1996	0	Bacteria;Bacteroidetes;Bacteroidia;Flavobacteriales;Flavobacteriaceae;Polaribacter 4;
1.7498	0.2482	0.0468	0.005	0.0897	0.1753	0.0136	0	1.376	1.4309	0	Bacteria;Bacteroidetes;Bacteroidia;Flavobacteriales;Flavobacteriaceae;Polaribacter 3;
0.3219	0.2482	0.00526667	0	0.0326	0.0846	0.0068	0	0.0388	0.3427	0	Bacteria;Bacteroidetes;Bacteroidia;Flavobacteriales;Flavobacteriaceae;Polaribacter 2;
0.3034	0.2482	-0.0141833	0	0.0245	0.0242	0.0051	0	1.1357	2.3046	0	Bacteria;Bacteroidetes;Bacteroidia;Flavobacteriales;Flavobacteriaceae;Polaribacter 1;
0.0148	0	0	0	0	0	0	0	0.0116	0.0038	0	Bacteria;Bacteroidetes;Bacteroidia;Flavobacteriales;Flavobacteriaceae;NS5 marine group;
0.0037	0	0	0	0	0	0	0	0.0039	0	0	Bacteria;Bacteroidetes;Bacteroidia;Flavobacteriales;Flavobacteriaceae;NS4 marine group;
0.0037	0	0	0	0	0	0	0	0	0	0	Bacteria;Bacteroidetes;Bacteroidia;Flavobacteriales;Flavobacteriaceae;NS2b marine group;
0	0	0	0	0	0	0	0	0	0.0075	0	Bacteria;Bacteroidetes;Bacteroidia;Flavobacteriales;Flavobacteriaceae;Nonlabens;
0	0.0035	0	0	0	0	0	0	0	0	0	Bacteria;Bacteroidetes;Bacteroidia;Flavobacteriales;Flavobacteriaceae;Marixanthomonas;
0.0111	0.0071	0	0	0.0285	0	0	0	0	0	0	Bacteria;Bacteroidetes;Bacteroidia;Flavobacteriales;Flavobacteriaceae;Maritimimonas;
0.0037	0	0	0	0	0	0	0	0	0	0	Bacteria;Bacteroidetes;Bacteroidia;Flavobacteriales;Flavobacteriaceae;Maribacter;
0.0074	0	0	0	0	0	0	0	0	0	0	Bacteria;Bacteroidetes;Bacteroidia;Flavobacteriales;Flavobacteriaceae;Lutimonas;
0.0259	0.0035	0	0.9865	0.4241	2.1702	0.1631	0.1044	0.0155	0	0.00488591	Bacteria;Bacteroidetes;Bacteroidia;Flavobacteriales;Flavobacteriaceae;Lutibacter;
0.0074	0.0071	0	0	0.0041	0	0.0034	0	0	0.0113	0	Bacteria;Bacteroidetes;Bacteroidia;Flavobacteriales;Flavobacteriaceae;Lacinutrix;
0.0037	0	0	0	0	0	0	0	0	0	0	Bacteria;Bacteroidetes;Bacteroidia;Flavobacteriales;Flavobacteriaceae;Kordia;
0	0.0035	0	0	0	0	0	0	0	0	0	Bacteria;Bacteroidetes;Bacteroidia;Flavobacteriales;Flavobacteriaceae;Jejudonia;
0.0037	0	0	0	0	0	0	0	0	0	0	Bacteria;Bacteroidetes;Bacteroidia;Flavobacteriales;Flavobacteriaceae;Gilvibacter;
0	0	0	0.005	0	0	0	0	0	0	0	Bacteria;Bacteroidetes;Bacteroidia;Flavobacteriales;Flavobacteriaceae;Gaetbulibacter;
0.0111	0.0248	0	0	0	0	0	0	0	0.0113	0	Bacteria;Bacteroidetes;Bacteroidia;Flavobacteriales;Flavobacteriaceae;Formosa;
0	0	0	0	0	0	0	0	0.1705	0.0075	0	Bacteria;Bacteroidetes;Bacteroidia;Flavobacteriales;Flavobacteriaceae;Flavobacterium;
0	0	0	0	0	0	0	0	0	0.0452	0	Bacteria;Bacteroidetes;Bacteroidia;Flavobacteriales;Flavobacteriaceae;Flavirhabdus;
0.0037	0	0	0	0	0	0	0	0	0.0075	0	Bacteria;Bacteroidetes;Bacteroidia;Flavobacteriales;Flavobacteriaceae;Flaviramulus;
0.1813	0.0248	0.0039	0	0	0	0.0034	0	0.2326	0.2485	0	Bacteria;Bacteroidetes;Bacteroidia;Flavobacteriales;Flavobacteriaceae;Flavicella;
0.0074	0.0106	0	0	0	0	0	0	0.0039	0	0	Bacteria;Bacteroidetes;Bacteroidia;Flavobacteriales;Flavobacteriaceae;Dokdonia;
0	0.0035	0.0974	0.7623	0.0082	0.0423	0	0	0	0	0	Bacteria;Bacteroidetes;Bacteroidia;Flavobacteriales;Flavobacteriaceae;Bizionia;
0.0851	0.0035	0	0	0	0	0	0	0.0039	0.0188	0	Bacteria;Bacteroidetes;Bacteroidia;Flavobacteriales;Flavobacteriaceae;Aurantivirga;
0.0074	0.0071	0	0	0	0	0	0	0	0	0	Bacteria;Bacteroidetes;Bacteroidia;Flavobacteriales;Flavobacteriaceae;Arcticiflavibacter;
0.0222	0.0106	0	0	0.0082	0.0121	0	0	0.0155	0.0075	0.00588591	Bacteria;Bacteroidetes;Bacteroidia;Flavobacteriales;Flavobacteriaceae;Aquibacter;
0.0037	0	0	0	0.0041	0.0302	0	0	0.0078	0.0075	0.0781746	Bacteria;Bacteroidetes;Bacteroidia;Flavobacteriales;Flavobacteriaceae;Algibacter;
0.0037	0	0	0	0	0	0	0	0	0	0	Bacteria;Bacteroidetes;Bacteroidia;Flavobacteriales;Flavobacteriaceae;Actibacter;
1.01	0.0248	0	0	0.0163	0.0121	0	0	0.2132	0.29	0	Bacteria;Bacteroidetes;Bacteroidia;Flavobacteriales;Flavobacteriaceae;[Polaribacter] huanghezhanensis;
0	0	0	0	0	0	0	0	0.0039	0	0	Bacteria;Bacteroidetes;Bacteroidia;Flavobacteriales;Flavobacteriaceae;
1.0174	0.0674	0	0	0	0	0	0	0.1008	0.192	0	Bacteria;Bacteroidetes;Bacteroidia;Flavobacteriales;Cryomorphaceae;uncultured;
0.0037	0	0	0	0	0	0	0	0	0.0038	0	Bacteria;Bacteroidetes;Bacteroidia;Flavobacteriales;Cryomorphaceae;NS10 marine group;
0	0.0142	0	0	0	0	0	0	0.0078	0.0038	0	Bacteria;Bacteroidetes;Bacteroidia;Flavobacteriales;Cryomorphaceae;Cryomorpha;
0.0037	0	0	0	0	0	0	0	0	0	0	Bacteria;Bacteroidetes;Bacteroidia;Flavobacteriales;Crocinitomicaceae;uncultured;
0.0222	0.0035	0	0	0	0	0	0	0	0	0	Bacteria;Bacteroidetes;Bacteroidia;Flavobacteriales;Crocinitomicaceae;Salinirepens;
0.1147	0.0355	0	0	0	0	0	0	0	0.0151	0	Bacteria;Bacteroidetes;Bacteroidia;Flavobacteriales;Crocinitomicaceae;Fluviicola;
0.1369	0.1773	0.0039	0	0	0	0	0	0.0155	0.0188	0	Bacteria;Bacteroidetes;Bacteroidia;Flavobacteriales;Crocinitomicaceae;Crocinitomix;
0	0	0.0039	0.0149	0	0	0	0	0.0039	0	0	Bacteria;Bacteroidetes;Bacteroidia;Flavobacteriales;Crocinitomicaceae;Brumimicrobium;
0	0.0035	0	0	0	0	0	0	0	0	0	Bacteria;Bacteroidetes;Bacteroidia;Cytophagales;Spirosomaceae;Taeseokella;
0	0.0071	0	0	0	0	0	0	0	0	0	Bacteria;Bacteroidetes;Bacteroidia;Cytophagales;Flammeovirgaceae;uncultured;
0.0074	0.0035	0	0	0.1509	0.006	0	0	0	0	0	Bacteria;Bacteroidetes;Bacteroidia;Cytophagales;Cyclobacteriaceae;uncultured;
0	0	0	0	0	0	0	0	0.0039	0	0	Bacteria;Bacteroidetes;Bacteroidia;Cytophagales;Cyclobacteriaceae;Marinoscillum;
0	0.0071	0	0	0	0	0	0	0	0	0	Bacteria;Bacteroidetes;Bacteroidia;Cytophagales;Cyclobacteriaceae;Fulvivirga;
0	0	0	0	0	0	0	0	0.0039	0.0038	0	Bacteria;Bacteroidetes;Bacteroidia;Cytophagales;Cyclobacteriaceae;Fabibacter;
0.0296	0.0426	0	0	0	0	0	0	0.0039	0.0038	0	Bacteria;Bacteroidetes;Bacteroidia;Chitinophagales;uncultured;
0.5845	1.7731	0	0	0	0	0	0	0.2752	0.3125	0	Bacteria;Bacteroidetes;Bacteroidia;Chitinophagales;Saprospiraceae;uncultured;
0.0037	0.0071	0	0	0	0	0	0	0	0	0	Bacteria;Bacteroidetes;Bacteroidia;Chitinophagales;Saprospiraceae;Rubidimonas;
0.0037	0	0	0	0	0	0	0	0	0	0	Bacteria;Bacteroidetes;Bacteroidia;Chitinophagales;Saprospiraceae;Portibacter;
0.0444	0.1773	0	0	0	0	0	0	0.0039	0	0	Bacteria;Bacteroidetes;Bacteroidia;Chitinophagales;Saprospiraceae;Phaeodactylibacter;
0.5031	1.4894	0.0039	0	0	0	0	0	0.0698	0.0791	0	Bacteria;Bacteroidetes;Bacteroidia;Chitinophagales;Saprospiraceae;Lewinella;
0.0592	0.0816	0	0	0	0	0	0	0	0	0	Bacteria;Bacteroidetes;Bacteroidia;Chitinophagales;Saprospiraceae;Aureispira;
0.0296	0	0	0	0	0	0	0	0	0.0038	0	Bacteria;Bacteroidetes;Bacteroidia;Chitinophagales;Chitinophagaceae;uncultured;
0.0037	0	0	0	0	0	0	0.0949	0	0	0	Bacteria;Bacteroidetes;Bacteroidia;Bacteroidetes VC2.1 Bac22;
0.0037	0	0.0039	0	0	0	0	0	0	0	0	Bacteria;Bacteroidetes;Bacteroidia;Bacteroidales;Rikenellaceae;SP3-e08;
0	0	0.0234	0	0	0	0	0	0	0	0	Bacteria;Bacteroidetes;Bacteroidia;Bacteroidales;Rikenellaceae;DMER64;
0	0	0	0	0	0	0	0	0.0116	0	0	Bacteria;Bacteroidetes;Bacteroidia;Bacteroidales;Prolixibacteraceae;WCHB1-32;
0	0	0	0	0.0489	0.1995	0	0	0	0	0.0390873	Bacteria;Bacteroidetes;Bacteroidia;Bacteroidales;Prolixibacteraceae;Sunxiuqinia;
0	0	0	0	0	0.0181	0	0	0	0	0	Bacteria;Bacteroidetes;Bacteroidia;Bacteroidales;Prolixibacteraceae;Roseimarinus;
0	0.0035	0	0	0	0	0	0	0	0	0	Bacteria;Bacteroidetes;Bacteroidia;Bacteroidales;Prevotellaceae;Prevotellaceae UCG-004;
0	0	0.0039	0	0	0	0	0	0	0	0	Bacteria;Bacteroidetes;Bacteroidia;Bacteroidales;Paludibacteraceae;Paludibacter;
0.0037	0	0.0351	0	0	0.006	0	0	0	0	0	Bacteria;Bacteroidetes;Bacteroidia;Bacteroidales;Marinilabiliaceae;uncultured;
0	0	0.6897	0	0	0	0	0	0	0	0	Bacteria;Bacteroidetes;Bacteroidia;Bacteroidales;Marinilabiliaceae;Saccharicrinis;
0.2516	0.0035	0	0	0	0	0	0	0.0233	0.0715	0	Bacteria;Bacteroidetes;Bacteroidia;Bacteroidales;Marinifilaceae;uncultured;
4.0435	0	8.545	2.7403	7.0502	19.3145	25.7015	5.6774	0.3372	0.4632	18.7528	Bacteria;Bacteroidetes;Bacteroidia;Bacteroidales;Marinifilaceae;Marinifilum;
0	0	0	0	0	0	0.0034	0	0	0	0	Bacteria;Bacteroidetes;Bacteroidia;Bacteroidales;Bacteroidetes vadinHA17;
0.0037	0	0	0	0.0041	0	0	0	0	0	0	Bacteria;Bacteroidetes;Bacteroidia;Bacteroidales;Bacteroidetes BD2-2;
0.0037	0	0	0	0.0041	0	0	0	0	0	0.00588591	Bacteria;Armatimonadetes;uncultured;
0	0	0	0.005	0	0.0121	0	0	0.0039	0.0038	0	Bacteria;Aquificae;Aquificae;Hydrogenothermales;Hydrogenothermaceae;Sulfurihydrogenibium;
0	0	0	0.01	0.0041	0	0	0	0.0078	0	0	Bacteria;Aquificae;Aquificae;Aquificales;Aquificaceae;Hydrogenobacter;
0	0	0.0468	0.005	0	0	0	0	0.0504	0	0	Bacteria;Actinobacteria;Actinobacteria;Streptomycetales;Streptomycetaceae;E1B-B3-114;
0	0	0	0	0.0041	0	0	0	0	0	0	Bacteria;Actinobacteria;Actinobacteria;Pseudonocardiales;Pseudonocardiaceae;
0	0	0	0	0	0	0	0	0	0.0038	0	Bacteria;Actinobacteria;Actinobacteria;PeM15;
0	0	0	0	0	0	0	0	0	0.0038	0	Bacteria;Actinobacteria;Actinobacteria;Micrococcales;Microbacteriaceae;Leucobacter;
0	0	0	0	0	0	0	0	0	0.0038	0	Bacteria;Actinobacteria;Actinobacteria;Micrococcales;Microbacteriaceae;Candidatus Aquiluna;
0.0111	0	0	0	0	0	0	0	0.0116	0	0	Bacteria;Actinobacteria;Actinobacteria;Micrococcales;Dermatophilaceae;uncultured;
0	0	0.0195	0	0	0	0.0068	0	0	0	0	Bacteria;Actinobacteria;Actinobacteria;Micrococcales;Demequinaceae;Demequina;
0	0	0	0	0	0	0	0	0	0.0038	0	Bacteria;Actinobacteria;Actinobacteria;Micrococcales;Brevibacteriaceae;Brevibacterium;
0	0	0	0	0	0	0	0	0	0.0038	0	Bacteria;Actinobacteria;Actinobacteria;Kineosporiales;Kineosporiaceae;Kineosporia;
0	0	0	0	0	0	0	0	0	0.0038	0	Bacteria;Actinobacteria;Actinobacteria;Frankiales;uncultured;
0.0259	0	0.0039	0	0.0041	0	0	0	0.031	0.0301	0	Bacteria;Actinobacteria;Acidimicrobiia;Microtrichales;Microtrichaceae;Sva0996 marine group;
0.0185	0.0142	0	0	0	0	0	0	0.0039	0	0	Bacteria;Actinobacteria;Acidimicrobiia;Microtrichales;Ilumatobacteraceae;Ilumatobacter;
0	0	0	0	0.0041	0	0	0	0	0	0	Bacteria;Actinobacteria;Acidimicrobiia;IMCC26256;
0.0037	0	0	0	0	0	0	0	0	0	0	Bacteria;Acidobacteria;Subgroup 22;
0	0	0	0	0	0	0	0	0.0039	0	0	Bacteria;Acidobacteria;Holophagae;Subgroup 7;
0.1332	0	0	0	0	0	0.0136	0	0.1434	0.1243	0	Archaea;Thaumarchaeota;Nitrososphaeria;Nitrosopumilales;Nitrosopumilaceae;Candidatus Nitrosopumilus;
0	0.0035	0	0	0	0	0	0	0	0	0.00588591	Archaea;Nanoarchaeaeota;Woesearchaeia;
0.0037	0	0	0	0	0	0	0	0	0	0	Archaea;Euryarchaeota;Thermoplasmata;Marine Group II;
0	0	0.0078	0	0	0	0	0	0	0	0	Archaea;Crenarchaeota;Bathyarchaeia;

## Sheet: Table S2
Mean percentages of taxonomic composition (genus level) of microbial community observed in anaerobic enrichment decomposing compatible solutes (choline and DMS).
CS Enrichment	taxonomic path
0.969693	No Relative
0.00977183	Bacteria;Verrucomicrobia;Verrucomicrobiae;Verrucomicrobiales;Rubritaleaceae;Rubritalea;
0	Bacteria;Verrucomicrobia;Verrucomicrobiae;Verrucomicrobiales;Rubritaleaceae;Roseibacillus;
0	Bacteria;Verrucomicrobia;Verrucomicrobiae;Verrucomicrobiales;Rubritaleaceae;Persicirhabdus;
0	Bacteria;Verrucomicrobia;Verrucomicrobiae;Verrucomicrobiales;DEV007;
0	Bacteria;Verrucomicrobia;Verrucomicrobiae;Opitutales;Puniceicoccaceae;Lentimonas;
0	Bacteria;Verrucomicrobia;Verrucomicrobiae;LD1-PB3;
0	Bacteria;Thermotogae;Thermotogae;Thermotogales;Fervidobacteriaceae;Fervidobacterium;
0	Bacteria;Tenericutes;Mollicutes;Izimaplasmatales;Izimaplasmataceae;Izimaplasma;
0	Bacteria;Tenericutes;Mollicutes;Izimaplasmatales;Izimaplasmataceae;
0	Bacteria;Tenericutes;Mollicutes;Haloplasmatales;Haloplasmataceae;Haloplasma;
0	Bacteria;Tenericutes;Mollicutes;DMI;
0	Bacteria;Proteobacteria;Magnetococcia;Magnetococcales;Magnetococcaceae;Magnetococcus;
0	Bacteria;Proteobacteria;Gammaproteobacteria;Xanthomonadales;Xanthomonadaceae;Stenotrophomonas;
0	Bacteria;Proteobacteria;Gammaproteobacteria;Xanthomonadales;Xanthomonadaceae;Pseudoxanthomonas;
0	Bacteria;Proteobacteria;Gammaproteobacteria;Xanthomonadales;Xanthomonadaceae;Lysobacter;
0	Bacteria;Proteobacteria;Gammaproteobacteria;Xanthomonadales;Rhodanobacteraceae;Rhodanobacter;
0.0977183	Bacteria;Proteobacteria;Gammaproteobacteria;Vibrionales;Vibrionaceae;Vibrio;
0.00977183	Bacteria;Proteobacteria;Gammaproteobacteria;Vibrionales;Vibrionaceae;Photobacterium;
0	Bacteria;Proteobacteria;Gammaproteobacteria;Vibrionales;Vibrionaceae;Enterovibrio;
0	Bacteria;Proteobacteria;Gammaproteobacteria;Vibrionales;Vibrionaceae;Catenococcus;
0	Bacteria;Proteobacteria;Gammaproteobacteria;Vibrionales;Vibrionaceae;Aliivibrio;
0	Bacteria;Proteobacteria;Gammaproteobacteria;uncultured;
0	Bacteria;Proteobacteria;Gammaproteobacteria;UBA4486;
0	Bacteria;Proteobacteria;Gammaproteobacteria;UBA10353 marine group;
0	Bacteria;Proteobacteria;Gammaproteobacteria;Thiotrichales;Thiotrichaceae;uncultured;
0	Bacteria;Proteobacteria;Gammaproteobacteria;Thiotrichales;Thiotrichaceae;Thiothrix;
0	Bacteria;Proteobacteria;Gammaproteobacteria;Thiotrichales;Thiotrichaceae;Leucothrix;
0	Bacteria;Proteobacteria;Gammaproteobacteria;Thiotrichales;Thiotrichaceae;Cocleimonas;
0	Bacteria;Proteobacteria;Gammaproteobacteria;Thiomicrospirales;Thiomicrospiraceae;endosymbionts;
0	Bacteria;Proteobacteria;Gammaproteobacteria;Thiomicrospirales;Thioglobaceae;SUP05 cluster;
0	Bacteria;Proteobacteria;Gammaproteobacteria;Thiohalorhabdales;Thiohalorhabdaceae;uncultured;
0.00488591	Bacteria;Proteobacteria;Gammaproteobacteria;Thiohalorhabdales;Thiohalorhabdaceae;Granulosicoccus;
0	Bacteria;Proteobacteria;Gammaproteobacteria;Tenderiales;Tenderiaceae;Candidatus Tenderia;
0	Bacteria;Proteobacteria;Gammaproteobacteria;Steroidobacterales;Woeseiaceae;Woeseia;
0	Bacteria;Proteobacteria;Gammaproteobacteria;SAR86 clade;
0	Bacteria;Proteobacteria;Gammaproteobacteria;Pseudomonadales;Pseudomonadaceae;Pseudomonas;
0	Bacteria;Proteobacteria;Gammaproteobacteria;Pseudomonadales;Pseudomonadaceae;Azotobacter;
0	Bacteria;Proteobacteria;Gammaproteobacteria;Pseudomonadales;Moraxellaceae;Psychrobacter;
0	Bacteria;Proteobacteria;Gammaproteobacteria;Pseudomonadales;Moraxellaceae;Moraxella;
0.00488591	Bacteria;Proteobacteria;Gammaproteobacteria;Pseudomonadales;Moraxellaceae;Acinetobacter;
0	Bacteria;Proteobacteria;Gammaproteobacteria;Pseudomonadales;Moraxellaceae;
0	Bacteria;Proteobacteria;Gammaproteobacteria;OM182 clade;
0	Bacteria;Proteobacteria;Gammaproteobacteria;Oceanospirillales;SS1-B-06-26;
0	Bacteria;Proteobacteria;Gammaproteobacteria;Oceanospirillales;Saccharospirillaceae;uncultured;
0	Bacteria;Proteobacteria;Gammaproteobacteria;Oceanospirillales;Saccharospirillaceae;Thalassolituus;
0	Bacteria;Proteobacteria;Gammaproteobacteria;Oceanospirillales;Saccharospirillaceae;Reinekea;
0.00488591	Bacteria;Proteobacteria;Gammaproteobacteria;Oceanospirillales;Saccharospirillaceae;Oleispira;
0	Bacteria;Proteobacteria;Gammaproteobacteria;Oceanospirillales;Saccharospirillaceae;
0	Bacteria;Proteobacteria;Gammaproteobacteria;Oceanospirillales;Pseudohongiellaceae;Pseudohongiella;
0	Bacteria;Proteobacteria;Gammaproteobacteria;Oceanospirillales;P13-46;
0	Bacteria;Proteobacteria;Gammaproteobacteria;Oceanospirillales;Oleiphilaceae;Oleiphilus;
0	Bacteria;Proteobacteria;Gammaproteobacteria;Oceanospirillales;Nitrincolaceae;uncultured;
0.00977183	Bacteria;Proteobacteria;Gammaproteobacteria;Oceanospirillales;Nitrincolaceae;Profundimonas;
0	Bacteria;Proteobacteria;Gammaproteobacteria;Oceanospirillales;Nitrincolaceae;Neptunomonas;
0	Bacteria;Proteobacteria;Gammaproteobacteria;Oceanospirillales;Nitrincolaceae;Motiliproteus;
0	Bacteria;Proteobacteria;Gammaproteobacteria;Oceanospirillales;Nitrincolaceae;Marinobacterium;
0	Bacteria;Proteobacteria;Gammaproteobacteria;Oceanospirillales;Nitrincolaceae;Amphritea;
0	Bacteria;Proteobacteria;Gammaproteobacteria;Oceanospirillales;Marinomonadaceae;Marinomonas;
0	Bacteria;Proteobacteria;Gammaproteobacteria;Oceanospirillales;Kangiellaceae;uncultured;
0	Bacteria;Proteobacteria;Gammaproteobacteria;Oceanospirillales;Kangiellaceae;Aliikangiella;
0	Bacteria;Proteobacteria;Gammaproteobacteria;Oceanospirillales;Halomonadaceae;uncultured;
0	Bacteria;Proteobacteria;Gammaproteobacteria;Oceanospirillales;Halomonadaceae;Oceanospirillum;
0	Bacteria;Proteobacteria;Gammaproteobacteria;Oceanospirillales;Halomonadaceae;Halomonas;
0	Bacteria;Proteobacteria;Gammaproteobacteria;Oceanospirillales;Alcanivoracaceae;Alcanivorax;
0	Bacteria;Proteobacteria;Gammaproteobacteria;Nitrosococcales;Nitrosococcaceae;Cm1-21;
0	Bacteria;Proteobacteria;Gammaproteobacteria;Nitrosococcales;Methylophagaceae;uncultured;
0	Bacteria;Proteobacteria;Gammaproteobacteria;Nitrosococcales;Methylophagaceae;Methylophaga;
0	Bacteria;Proteobacteria;Gammaproteobacteria;Methylococcales;Methylomonaceae;Marine Methylotrophic Group 2;
0	Bacteria;Proteobacteria;Gammaproteobacteria;Methylococcales;Cycloclasticaceae;Cycloclasticus;
0	Bacteria;Proteobacteria;Gammaproteobacteria;MBAE14;
0	Bacteria;Proteobacteria;Gammaproteobacteria;Legionellales;Legionellaceae;uncultured;
0	Bacteria;Proteobacteria;Gammaproteobacteria;KI89A clade;
0	Bacteria;Proteobacteria;Gammaproteobacteria;JTB23;
0	Bacteria;Proteobacteria;Gammaproteobacteria;HOC36;
0	Bacteria;Proteobacteria;Gammaproteobacteria;Gammaproteobacteria Incertae Sedis;Unknown Family;uncultured;
0	Bacteria;Proteobacteria;Gammaproteobacteria;Gammaproteobacteria Incertae Sedis;Unknown Family;Marinicella;
0	Bacteria;Proteobacteria;Gammaproteobacteria;Gammaproteobacteria Incertae Sedis;Unknown Family;Candidatus Berkiella;
0	Bacteria;Proteobacteria;Gammaproteobacteria;Gammaproteobacteria Incertae Sedis;Unknown Family;Alkalimarinus;
0	Bacteria;Proteobacteria;Gammaproteobacteria;Ga0077536;
0	Bacteria;Proteobacteria;Gammaproteobacteria;Francisellales;Francisellaceae;Francisella;
0	Bacteria;Proteobacteria;Gammaproteobacteria;EV818SWSAP88;
0	Bacteria;Proteobacteria;Gammaproteobacteria;Enterobacteriales;Enterobacteriaceae;Yersinia;
0	Bacteria;Proteobacteria;Gammaproteobacteria;Enterobacteriales;Enterobacteriaceae;Pragia;
0	Bacteria;Proteobacteria;Gammaproteobacteria;Enterobacteriales;Enterobacteriaceae;Plesiomonas;
0	Bacteria;Proteobacteria;Gammaproteobacteria;Enterobacteriales;Enterobacteriaceae;Klebsiella;
0	Bacteria;Proteobacteria;Gammaproteobacteria;Enterobacteriales;Enterobacteriaceae;Escherichia-Shigella;
0	Bacteria;Proteobacteria;Gammaproteobacteria;Enterobacteriales;Enterobacteriaceae;Enterobacter;
0	Bacteria;Proteobacteria;Gammaproteobacteria;Enterobacteriales;Enterobacteriaceae;Candidatus Hamiltonella;
0	Bacteria;Proteobacteria;Gammaproteobacteria;Enterobacteriales;Enterobacteriaceae;Buttiauxella;
0	Bacteria;Proteobacteria;Gammaproteobacteria;Ectothiorhodospirales;Thioalkalispiraceae;Thiohalophilus;
0	Bacteria;Proteobacteria;Gammaproteobacteria;Ectothiorhodospirales;Ectothiorhodospiraceae;uncultured;
0	Bacteria;Proteobacteria;Gammaproteobacteria;Ectothiorhodospirales;Ectothiorhodospiraceae;Thiogranum;
0	Bacteria;Proteobacteria;Gammaproteobacteria;EC3;
0	Bacteria;Proteobacteria;Gammaproteobacteria;Diplorickettsiales;Diplorickettsiaceae;uncultured;
0	Bacteria;Proteobacteria;Gammaproteobacteria;Coxiellales;Coxiellaceae;Coxiella;
0	Bacteria;Proteobacteria;Gammaproteobacteria;Chromatiales;Sedimenticolaceae;uncultured;
0	Bacteria;Proteobacteria;Gammaproteobacteria;Chromatiales;Chromatiaceae;Candidatus Thiobios;
0	Bacteria;Proteobacteria;Gammaproteobacteria;Cellvibrionales;Spongiibacteraceae;Zhongshania;
0	Bacteria;Proteobacteria;Gammaproteobacteria;Cellvibrionales;Spongiibacteraceae;uncultured;
0	Bacteria;Proteobacteria;Gammaproteobacteria;Cellvibrionales;Spongiibacteraceae;Spongiibacter;
0	Bacteria;Proteobacteria;Gammaproteobacteria;Cellvibrionales;Spongiibacteraceae;Sinobacterium;
0	Bacteria;Proteobacteria;Gammaproteobacteria;Cellvibrionales;Spongiibacteraceae;Dasania;
0	Bacteria;Proteobacteria;Gammaproteobacteria;Cellvibrionales;Spongiibacteraceae;BD1-7 clade;
0	Bacteria;Proteobacteria;Gammaproteobacteria;Cellvibrionales;Porticoccaceae;SAR92 clade;
0	Bacteria;Proteobacteria;Gammaproteobacteria;Cellvibrionales;Porticoccaceae;Porticoccus;
0	Bacteria;Proteobacteria;Gammaproteobacteria;Cellvibrionales;Porticoccaceae;C1-B045;
0	Bacteria;Proteobacteria;Gammaproteobacteria;Cellvibrionales;Microbulbiferaceae;Microbulbifer;
0	Bacteria;Proteobacteria;Gammaproteobacteria;Cellvibrionales;Halieaceae;OM60(NOR5) clade;
0	Bacteria;Proteobacteria;Gammaproteobacteria;Cellvibrionales;Halieaceae;Marimicrobium;
0	Bacteria;Proteobacteria;Gammaproteobacteria;Cellvibrionales;Halieaceae;Luminiphilus;
0	Bacteria;Proteobacteria;Gammaproteobacteria;Cellvibrionales;Halieaceae;Halioglobus;
0	Bacteria;Proteobacteria;Gammaproteobacteria;Cellvibrionales;Halieaceae;Haliea;
0.00977183	Bacteria;Proteobacteria;Gammaproteobacteria;Cellvibrionales;Cellvibrionaceae;uncultured;
0	Bacteria;Proteobacteria;Gammaproteobacteria;Cellvibrionales;Cellvibrionaceae;Simiduia;
0	Bacteria;Proteobacteria;Gammaproteobacteria;Cellvibrionales;Cellvibrionaceae;Saccharophagus;
0.00488591	Bacteria;Proteobacteria;Gammaproteobacteria;Pseudomonadales;Cellvibrionaceae;Pseudoteredinibacter;
0	Bacteria;Proteobacteria;Gammaproteobacteria;Cellvibrionales;Cellvibrionaceae;Marinagarivorans;
0	Bacteria;Proteobacteria;Gammaproteobacteria;Cellvibrionales;Cellvibrionaceae;Candidatus Endobugula;
0.00977183	Bacteria;Proteobacteria;Gammaproteobacteria;Cellvibrionales;Cellvibrionaceae;Aestuariicella;
0	Bacteria;Proteobacteria;Gammaproteobacteria;Cellvibrionales;Cellvibrionaceae;
0	Bacteria;Proteobacteria;Gammaproteobacteria;Cellvibrionales;BD2-7;
0	Bacteria;Proteobacteria;Gammaproteobacteria;Cellvibrionales;
0	Bacteria;Proteobacteria;Gammaproteobacteria;Cardiobacteriales;Wohlfahrtiimonadaceae;Ignatzschineria;
0	Bacteria;Proteobacteria;Gammaproteobacteria;Cardiobacteriales;Cardiobacteriaceae;uncultured;
0	Bacteria;Proteobacteria;Gammaproteobacteria;Betaproteobacteriales;Rhodocyclaceae;Dechloromonas;
0	Bacteria;Proteobacteria;Gammaproteobacteria;Betaproteobacteriales;Nitrosomonadaceae;Nitrosomonas;
0	Bacteria;Proteobacteria;Gammaproteobacteria;Betaproteobacteriales;Methylophilaceae;OM43 clade;
0	Bacteria;Proteobacteria;Gammaproteobacteria;Betaproteobacteriales;Methylophilaceae;Methylotenera;
0	Bacteria;Proteobacteria;Gammaproteobacteria;Betaproteobacteriales;Ferrovaceae;Ferrovum;
0	Bacteria;Proteobacteria;Gammaproteobacteria;Betaproteobacteriales;Burkholderiaceae;Variovorax;
0	Bacteria;Proteobacteria;Gammaproteobacteria;Betaproteobacteriales;Burkholderiaceae;uncultured;
0	Bacteria;Proteobacteria;Gammaproteobacteria;Betaproteobacteriales;Burkholderiaceae;Simplicispira;
0	Bacteria;Proteobacteria;Gammaproteobacteria;Betaproteobacteriales;Burkholderiaceae;Roseateles;
0	Bacteria;Proteobacteria;Gammaproteobacteria;Betaproteobacteriales;Burkholderiaceae;Ramlibacter;
0	Bacteria;Proteobacteria;Gammaproteobacteria;Betaproteobacteriales;Burkholderiaceae;Ralstonia;
0	Bacteria;Proteobacteria;Gammaproteobacteria;Betaproteobacteriales;Burkholderiaceae;Pelomonas;
0	Bacteria;Proteobacteria;Gammaproteobacteria;Betaproteobacteriales;Burkholderiaceae;Massilia;
0	Bacteria;Proteobacteria;Gammaproteobacteria;Betaproteobacteriales;Burkholderiaceae;Janthinobacterium;
0	Bacteria;Proteobacteria;Gammaproteobacteria;Betaproteobacteriales;Burkholderiaceae;Delftia;
0	Bacteria;Proteobacteria;Gammaproteobacteria;Betaproteobacteriales;Burkholderiaceae;Comamonas;
0	Bacteria;Proteobacteria;Gammaproteobacteria;Betaproteobacteriales;Burkholderiaceae;Caenimonas;
0	Bacteria;Proteobacteria;Gammaproteobacteria;Betaproteobacteriales;Burkholderiaceae;Acidovorax;
0	Bacteria;Proteobacteria;Gammaproteobacteria;Betaproteobacteriales;Burkholderiaceae;Achromobacter;
0	Bacteria;Proteobacteria;Gammaproteobacteria;BD7-8;
0	Bacteria;Proteobacteria;Gammaproteobacteria;Arenicellales;Arenicellaceae;uncultured;
0	Bacteria;Proteobacteria;Gammaproteobacteria;Arenicellales;Arenicellaceae;Perspicuibacter;
0	Bacteria;Proteobacteria;Gammaproteobacteria;Arenicellales;Arenicellaceae;HTCC5015;
0	Bacteria;Proteobacteria;Gammaproteobacteria;Arenicellales;Arenicellaceae;Arenicella;
0.928324	Bacteria;Proteobacteria;Gammaproteobacteria;Alteromonadales;Shewanellaceae;Shewanella;
0.0488591	Bacteria;Proteobacteria;Gammaproteobacteria;Alteromonadales;Shewanellaceae;Psychrobium;
0	Bacteria;Proteobacteria;Gammaproteobacteria;Alteromonadales;Shewanellaceae;Ferrimonas;
0.190551	Bacteria;Proteobacteria;Gammaproteobacteria;Alteromonadales;Psychromonadaceae;Psychromonas;
0	Bacteria;Proteobacteria;Gammaproteobacteria;Alteromonadales;Psychromonadaceae;Motilimonas;
0	Bacteria;Proteobacteria;Gammaproteobacteria;Alteromonadales;Pseudoalteromonadaceae;uncultured;
0.00488591	Bacteria;Proteobacteria;Gammaproteobacteria;Alteromonadales;Pseudoalteromonadaceae;Pseudoalteromonas;
0	Bacteria;Proteobacteria;Gammaproteobacteria;Alteromonadales;Pseudoalteromonadaceae;Algicola;
0	Bacteria;Proteobacteria;Gammaproteobacteria;Alteromonadales;Moritellaceae;uncultured;
0	Bacteria;Proteobacteria;Gammaproteobacteria;Alteromonadales;Moritellaceae;Paramoritella;
0.625397	Bacteria;Proteobacteria;Gammaproteobacteria;Alteromonadales;Moritellaceae;Moritella;
0	Bacteria;Proteobacteria;Gammaproteobacteria;Alteromonadales;Marinobacteraceae;Marinobacter;
0	Bacteria;Proteobacteria;Gammaproteobacteria;Alteromonadales;Idiomarinaceae;Idiomarina;
0	Bacteria;Proteobacteria;Gammaproteobacteria;Alteromonadales;Colwelliaceae;uncultured;
0	Bacteria;Proteobacteria;Gammaproteobacteria;Alteromonadales;Colwelliaceae;Thalassotalea;
0	Bacteria;Proteobacteria;Gammaproteobacteria;Alteromonadales;Colwelliaceae;Thalassomonas;
0.249182	Bacteria;Proteobacteria;Gammaproteobacteria;Alteromonadales;Colwelliaceae;Colwellia;
0	Bacteria;Proteobacteria;Gammaproteobacteria;Alteromonadales;Alteromonadaceae;Salinimonas;
0	Bacteria;Proteobacteria;Gammaproteobacteria;Alteromonadales;Alteromonadaceae;Rheinheimera;
0	Bacteria;Proteobacteria;Gammaproteobacteria;Alteromonadales;Alteromonadaceae;Pseudobowmanella;
0	Bacteria;Proteobacteria;Gammaproteobacteria;Alteromonadales;Alteromonadaceae;Paraglaciecola;
0	Bacteria;Proteobacteria;Gammaproteobacteria;Alteromonadales;Alteromonadaceae;Glaciecola;
0.00977183	Bacteria;Proteobacteria;Gammaproteobacteria;Alteromonadales;Alteromonadaceae;Alteromonas;
0	Bacteria;Proteobacteria;Gammaproteobacteria;Alteromonadales;Alteromonadaceae;Aliiglaciecola;
0	Bacteria;Proteobacteria;Gammaproteobacteria;Alteromonadales;Alteromonadaceae;Aestuariibacter;
0	Bacteria;Proteobacteria;Gammaproteobacteria;Alteromonadales;Alteromonadaceae;
0.00488591	Bacteria;Proteobacteria;Gammaproteobacteria;Aeromonadales;Aeromonadaceae;Aeromonas;
0	Bacteria;Proteobacteria;Gammaproteobacteria;Acidithiobacillales;Acidithiobacillaceae;KCM-B-112;
0	Bacteria;Proteobacteria;Deltaproteobacteria;SAR324 clade(Marine group B);
0	Bacteria;Proteobacteria;Deltaproteobacteria;PB19;
0	Bacteria;Proteobacteria;Deltaproteobacteria;Myxococcales;Sandaracinaceae;uncultured;
0	Bacteria;Proteobacteria;Deltaproteobacteria;Myxococcales;Blfdi19;
0	Bacteria;Proteobacteria;Deltaproteobacteria;Desulfuromonadales;Desulfuromonadaceae;Desulfuromonas;
0	Bacteria;Proteobacteria;Deltaproteobacteria;Desulfovibrionales;Desulfovibrionaceae;Halodesulfovibrio;
0.0146577	Bacteria;Proteobacteria;Deltaproteobacteria;Desulfobacterales;Desulfobulbaceae;uncultured;
0.371329	Bacteria;Proteobacteria;Deltaproteobacteria;Desulfobacterales;Desulfobulbaceae;SEEP-SRB4;
0	Bacteria;Proteobacteria;Deltaproteobacteria;Desulfobacterales;Desulfobulbaceae;Desulfotalea;
35.374	Bacteria;Proteobacteria;Deltaproteobacteria;Desulfobacterales;Desulfobulbaceae;Desulforhopalus;
0	Bacteria;Proteobacteria;Deltaproteobacteria;Desulfobacterales;Desulfobulbaceae;Desulfopila;
0.1759	Bacteria;Proteobacteria;Deltaproteobacteria;Desulfobacterales;Desulfobulbaceae;Desulfocapsa;
0.00488591	Bacteria;Proteobacteria;Deltaproteobacteria;Desulfobacterales;Desulfobulbaceae;[Desulfobacterium] catecholicum group;
0.0146577	Bacteria;Proteobacteria;Deltaproteobacteria;Desulfobacterales;Desulfobacteraceae;uncultured;
0.151463	Bacteria;Proteobacteria;Deltaproteobacteria;Desulfobacterales;Desulfobacteraceae;Desulfofrigus;
0.00488591	Bacteria;Proteobacteria;Deltaproteobacteria;Desulfobacterales;Desulfobacteraceae;Desulfobacula;
0	Bacteria;Proteobacteria;Deltaproteobacteria;Bdellovibrionales;Bdellovibrionaceae;OM27 clade;
0	Bacteria;Proteobacteria;Deltaproteobacteria;Bdellovibrionales;Bdellovibrionaceae;Bdellovibrio;
0	Bacteria;Proteobacteria;Deltaproteobacteria;Bdellovibrionales;Bacteriovoracaceae;uncultured;
0	Bacteria;Proteobacteria;Deltaproteobacteria;Bdellovibrionales;Bacteriovoracaceae;Peredibacter;
0	Bacteria;Proteobacteria;Deltaproteobacteria;Bdellovibrionales;Bacteriovoracaceae;Halobacteriovorax;
0	Bacteria;Proteobacteria;Alphaproteobacteria;uncultured;
0	Bacteria;Proteobacteria;Alphaproteobacteria;Tistrellales;Geminicoccaceae;Candidatus Alysiosphaera;
0	Bacteria;Proteobacteria;Alphaproteobacteria;Thalassobaculales;uncultured;
0	Bacteria;Proteobacteria;Alphaproteobacteria;Thalassobaculales;Oceanibaculaceae;Oceanibaculum;
0	Bacteria;Proteobacteria;Alphaproteobacteria;Thalassobaculales;Nisaeaceae;OM75 clade;
0	Bacteria;Proteobacteria;Alphaproteobacteria;Sphingomonadales;Sphingomonadaceae;uncultured;
0	Bacteria;Proteobacteria;Alphaproteobacteria;Sphingomonadales;Sphingomonadaceae;Sphingorhabdus;
0	Bacteria;Proteobacteria;Alphaproteobacteria;Sphingomonadales;Sphingomonadaceae;Sphingopyxis;
0	Bacteria;Proteobacteria;Alphaproteobacteria;Sphingomonadales;Sphingomonadaceae;Sphingomonas;
0	Bacteria;Proteobacteria;Alphaproteobacteria;Sphingomonadales;Sphingomonadaceae;Sphingobium;
0	Bacteria;Proteobacteria;Alphaproteobacteria;Sphingomonadales;Sphingomonadaceae;Erythrobacter;
0	Bacteria;Proteobacteria;Alphaproteobacteria;Sphingomonadales;Sphingomonadaceae;Croceicoccus;
0	Bacteria;Proteobacteria;Alphaproteobacteria;Sphingomonadales;Sphingomonadaceae;Blastomonas;
0	Bacteria;Proteobacteria;Alphaproteobacteria;Sneathiellales;Sneathiellaceae;AT-s3-44;
0	Bacteria;Proteobacteria;Alphaproteobacteria;SAR11 clade;uncultured;
0	Bacteria;Proteobacteria;Alphaproteobacteria;SAR11 clade;Clade IV;
0	Bacteria;Proteobacteria;Alphaproteobacteria;SAR11 clade;Clade II;
0	Bacteria;Proteobacteria;Alphaproteobacteria;SAR11 clade;Clade I;uncultured;
0	Bacteria;Proteobacteria;Alphaproteobacteria;SAR11 clade;Clade I;Clade Ia;
0	Bacteria;Proteobacteria;Alphaproteobacteria;Rickettsiales;SM2D12;
0	Bacteria;Proteobacteria;Alphaproteobacteria;Rickettsiales;Rickettsiaceae;uncultured;
0	Bacteria;Proteobacteria;Alphaproteobacteria;Rickettsiales;Rickettsiaceae;Candidatus Megaira;
0	Bacteria;Proteobacteria;Alphaproteobacteria;Rickettsiales;Mitochondria;
0	Bacteria;Proteobacteria;Alphaproteobacteria;Rickettsiales;AB1;
0	Bacteria;Proteobacteria;Alphaproteobacteria;Rhodospirillales;uncultured;
0	Bacteria;Proteobacteria;Alphaproteobacteria;Rhodospirillales;Terasakiellaceae;uncultured;
0	Bacteria;Proteobacteria;Alphaproteobacteria;Rhodospirillales;Terasakiellaceae;
0	Bacteria;Proteobacteria;Alphaproteobacteria;Rhodospirillales;Magnetospiraceae;uncultured;
0	Bacteria;Proteobacteria;Alphaproteobacteria;Rhodospirillales;Magnetospiraceae;Magnetospira;
0	Bacteria;Proteobacteria;Alphaproteobacteria;Rhodospirillales;AEGEAN-169 marine group;
0.00488591	Bacteria;Proteobacteria;Alphaproteobacteria;Rhodobacterales;Rhodobacteraceae;uncultured;
0	Bacteria;Proteobacteria;Alphaproteobacteria;Rhodobacterales;Rhodobacteraceae;Tropicimonas;
0	Bacteria;Proteobacteria;Alphaproteobacteria;Rhodobacterales;Rhodobacteraceae;Tropicibacter;
0	Bacteria;Proteobacteria;Alphaproteobacteria;Rhodobacterales;Rhodobacteraceae;Thioclava;
0.171007	Bacteria;Proteobacteria;Alphaproteobacteria;Rhodobacterales;Rhodobacteraceae;Thalassobius;
0	Bacteria;Proteobacteria;Alphaproteobacteria;Rhodobacterales;Rhodobacteraceae;Tateyamaria;
0.058631	Bacteria;Proteobacteria;Alphaproteobacteria;Rhodobacterales;Rhodobacteraceae;Sulfitobacter;
0	Bacteria;Proteobacteria;Alphaproteobacteria;Rhodobacterales;Rhodobacteraceae;Shimia;
0.0146577	Bacteria;Proteobacteria;Alphaproteobacteria;Rhodobacterales;Rhodobacteraceae;Sedimentitalea;
0	Bacteria;Proteobacteria;Alphaproteobacteria;Rhodobacterales;Rhodobacteraceae;Ruegeria;
0	Bacteria;Proteobacteria;Alphaproteobacteria;Rhodobacterales;Rhodobacteraceae;Roseovarius;
0	Bacteria;Proteobacteria;Alphaproteobacteria;Rhodobacterales;Rhodobacteraceae;Roseobacter;
0.0390873	Bacteria;Proteobacteria;Alphaproteobacteria;Rhodobacterales;Rhodobacteraceae;Roseobacter clade NAC11-7 lineage;
0.0146577	Bacteria;Proteobacteria;Alphaproteobacteria;Rhodobacterales;Rhodobacteraceae;Roseivivax;
0	Bacteria;Proteobacteria;Alphaproteobacteria;Rhodobacterales;Rhodobacteraceae;Rhodovulum;
1.05536	Bacteria;Proteobacteria;Alphaproteobacteria;Rhodobacterales;Rhodobacteraceae;Pseudophaeobacter;
0	Bacteria;Proteobacteria;Alphaproteobacteria;Rhodobacterales;Rhodobacteraceae;Planktotalea;
0	Bacteria;Proteobacteria;Alphaproteobacteria;Rhodobacterales;Rhodobacteraceae;Planktomarina;
0	Bacteria;Proteobacteria;Alphaproteobacteria;Rhodobacterales;Rhodobacteraceae;Phaeobacter;
0	Bacteria;Proteobacteria;Alphaproteobacteria;Rhodobacterales;Rhodobacteraceae;Pelagimonas;
0	Bacteria;Proteobacteria;Alphaproteobacteria;Rhodobacterales;Rhodobacteraceae;Pelagicola;
0	Bacteria;Proteobacteria;Alphaproteobacteria;Rhodobacterales;Rhodobacteraceae;Paracoccus;
0.0195437	Bacteria;Proteobacteria;Alphaproteobacteria;Rhodobacterales;Rhodobacteraceae;Octadecabacter;
0	Bacteria;Proteobacteria;Alphaproteobacteria;Rhodobacterales;Rhodobacteraceae;Oceaniovalibus;
0	Bacteria;Proteobacteria;Alphaproteobacteria;Rhodobacterales;Rhodobacteraceae;Nioella;
0.00488591	Bacteria;Proteobacteria;Alphaproteobacteria;Rhodobacterales;Rhodobacteraceae;Loktanella;
0	Bacteria;Proteobacteria;Alphaproteobacteria;Rhodobacterales;Rhodobacteraceae;Litoreibacter;
0	Bacteria;Proteobacteria;Alphaproteobacteria;Rhodobacterales;Rhodobacteraceae;Lentibacter;
0	Bacteria;Proteobacteria;Alphaproteobacteria;Rhodobacterales;Rhodobacteraceae;Lacimonas;
0	Bacteria;Proteobacteria;Alphaproteobacteria;Rhodobacterales;Rhodobacteraceae;Ketogulonicigenium;
0	Bacteria;Proteobacteria;Alphaproteobacteria;Rhodobacterales;Rhodobacteraceae;Jannaschia;
0.00488591	Bacteria;Proteobacteria;Alphaproteobacteria;Rhodobacterales;Rhodobacteraceae;HIMB11;
0	Bacteria;Proteobacteria;Alphaproteobacteria;Rhodobacterales;Rhodobacteraceae;Halovulum;
0	Bacteria;Proteobacteria;Alphaproteobacteria;Rhodobacterales;Rhodobacteraceae;Halocynthiibacter;
0	Bacteria;Proteobacteria;Alphaproteobacteria;Rhodobacterales;Rhodobacteraceae;Falsirhodobacter;
0	Bacteria;Proteobacteria;Alphaproteobacteria;Rhodobacterales;Rhodobacteraceae;Donghicola;
0.00488591	Bacteria;Proteobacteria;Alphaproteobacteria;Rhodobacterales;Rhodobacteraceae;Celeribacter;
0	Bacteria;Proteobacteria;Alphaproteobacteria;Rhodobacterales;Rhodobacteraceae;Boseongicola;
0	Bacteria;Proteobacteria;Alphaproteobacteria;Rhodobacterales;Rhodobacteraceae;Ascidiaceihabitans;
0	Bacteria;Proteobacteria;Alphaproteobacteria;Rhodobacterales;Rhodobacteraceae;Amylibacter;
0	Bacteria;Proteobacteria;Alphaproteobacteria;Rhodobacterales;Rhodobacteraceae;Aliisedimentitalea;
0	Bacteria;Proteobacteria;Alphaproteobacteria;Rhodobacterales;Rhodobacteraceae;Aliiroseovarius;
0	Bacteria;Proteobacteria;Alphaproteobacteria;Rhodobacterales;Rhodobacteraceae;Albirhodobacter;
0	Bacteria;Proteobacteria;Alphaproteobacteria;Rhodobacterales;Rhodobacteraceae;Albimonas;
0	Bacteria;Proteobacteria;Alphaproteobacteria;Rhodobacterales;Rhodobacteraceae;Actibacterium;
0	Bacteria;Proteobacteria;Alphaproteobacteria;Rhodobacterales;Rhodobacteraceae;
0	Bacteria;Proteobacteria;Alphaproteobacteria;Rhizobiales;uncultured;
0	Bacteria;Proteobacteria;Alphaproteobacteria;Rhizobiales;Stappiaceae;Labrenzia;
0	Bacteria;Proteobacteria;Alphaproteobacteria;Rhizobiales;Rhodobiaceae;Afifella;
0	Bacteria;Proteobacteria;Alphaproteobacteria;Rhizobiales;Rhizobiales Incertae Sedis;Phreatobacter;
0	Bacteria;Proteobacteria;Alphaproteobacteria;Rhizobiales;Rhizobiaceae;uncultured;
0	Bacteria;Proteobacteria;Alphaproteobacteria;Rhizobiales;Rhizobiaceae;Pseudahrensia;
0	Bacteria;Proteobacteria;Alphaproteobacteria;Rhizobiales;Rhizobiaceae;Ochrobactrum;
0.00488591	Bacteria;Proteobacteria;Alphaproteobacteria;Rhizobiales;Rhizobiaceae;Lentilitoribacter;
0	Bacteria;Proteobacteria;Alphaproteobacteria;Rhizobiales;Rhizobiaceae;Hoeflea;
0	Bacteria;Proteobacteria;Alphaproteobacteria;Rhizobiales;Rhizobiaceae;Cohaesibacter;
0	Bacteria;Proteobacteria;Alphaproteobacteria;Rhizobiales;Rhizobiaceae;Aurantimonas;
0	Bacteria;Proteobacteria;Alphaproteobacteria;Rhizobiales;Rhizobiaceae;Ahrensia;
0	Bacteria;Proteobacteria;Alphaproteobacteria;Rhizobiales;Methyloligellaceae;uncultured;
0	Bacteria;Proteobacteria;Alphaproteobacteria;Rhizobiales;Hyphomicrobiaceae;Filomicrobium;
0	Bacteria;Proteobacteria;Alphaproteobacteria;Rhizobiales;Devosiaceae;uncultured;
0	Bacteria;Proteobacteria;Alphaproteobacteria;Rhizobiales;Devosiaceae;Devosia;
0	Bacteria;Proteobacteria;Alphaproteobacteria;Rhizobiales;Beijerinckiaceae;Methylobacterium;
0	Bacteria;Proteobacteria;Alphaproteobacteria;Rhizobiales;Beijerinckiaceae;Bosea;
0	Bacteria;Proteobacteria;Alphaproteobacteria;Puniceispirillales;SAR116 clade;
0	Bacteria;Proteobacteria;Alphaproteobacteria;Parvibaculales;PS1 clade;
0	Bacteria;Proteobacteria;Alphaproteobacteria;Parvibaculales;Parvibaculaceae;Mf105b01;
0	Bacteria;Proteobacteria;Alphaproteobacteria;NRL2;
0	Bacteria;Proteobacteria;Alphaproteobacteria;Micavibrionales;uncultured;
0	Bacteria;Proteobacteria;Alphaproteobacteria;Micavibrionales;Micavibrionaceae;uncultured;
0	Bacteria;Proteobacteria;Alphaproteobacteria;Kordiimonadales;uncultured;
0	Bacteria;Proteobacteria;Alphaproteobacteria;Caulobacterales;Hyphomonadaceae;uncultured;
0	Bacteria;Proteobacteria;Alphaproteobacteria;Caulobacterales;Hyphomonadaceae;Robiginitomaculum;
0.00977183	Bacteria;Proteobacteria;Alphaproteobacteria;Caulobacterales;Hyphomonadaceae;Oceanicaulis;
0	Bacteria;Proteobacteria;Alphaproteobacteria;Caulobacterales;Hyphomonadaceae;Hellea;
0	Bacteria;Proteobacteria;Alphaproteobacteria;Caulobacterales;Hyphomonadaceae;Algimonas;
0	Bacteria;Proteobacteria;Alphaproteobacteria;Caulobacterales;Caulobacteraceae;Caulobacter;
0	Bacteria;Proteobacteria;Alphaproteobacteria;Caulobacterales;Caulobacteraceae;Brevundimonas;
0	Bacteria;Proteobacteria;Alphaproteobacteria;Azospirillales;Azospirillaceae;
0	Bacteria;Proteobacteria;Alphaproteobacteria;Acetobacterales;Acetobacteraceae;uncultured;
0	Bacteria;Planctomycetes;Planctomycetacia;Planctomycetales;Rubinisphaeraceae;Rubinisphaera;
0	Bacteria;Planctomycetes;Planctomycetacia;Pirellulales;Pirellulaceae;uncultured;
0	Bacteria;Planctomycetes;Planctomycetacia;Pirellulales;Pirellulaceae;Blastopirellula;
0	Bacteria;Patescibacteria;Parcubacteria;Candidatus Kaiserbacteria;
0.146577	Bacteria;Patescibacteria;Gracilibacteria;JGI 0000069-P22;
0	Bacteria;Patescibacteria;Gracilibacteria;Absconditabacteriales (SR1);
0.00488591	Bacteria;Patescibacteria;Gracilibacteria;
0	Bacteria;Nitrospirae;Thermodesulfovibrionia;Thermodesulfovibrionales;Thermodesulfovibrionaceae;Thermodesulfovibrio;
0	Bacteria;Nitrospirae;Nitrospira;Nitrospirales;Nitrospiraceae;Leptospirillum;
0	Bacteria;Nitrospinae;Nitrospinia;Nitrospinales;Nitrospinaceae;LS-NOB;
0	Bacteria;Marinimicrobia (SAR406 clade);
0	Bacteria;Lentisphaerae;Oligosphaeria;P.palmC41;
0	Bacteria;Kiritimatiellaeota;Kiritimatiellae;Kiritimatiellales;Kiritimatiellaceae;R76-B128;
0	Bacteria;Halanaerobiaeota;Halanaerobiia;Halanaerobiales;Halobacteroidaceae;Halanaerobacter;
0	Bacteria;Halanaerobiaeota;Halanaerobiia;Halanaerobiales;Halanaerobiaceae;Halocella;
0.00488591	Bacteria;Halanaerobiaeota;Halanaerobiia;Halanaerobiales;Halanaerobiaceae;Halanaerobium;
0	Bacteria;Gemmatimonadetes;Gemmatimonadetes;Gemmatimonadales;Gemmatimonadaceae;Gemmatimonas;
0	Bacteria;Gemmatimonadetes;BD2-11 terrestrial group;
0	Bacteria;GAL15;
6.79142	Bacteria;Fusobacteria;Fusobacteriia;Fusobacteriales;Fusobacteriaceae;Psychrilyobacter;
0.0390873	Bacteria;Fusobacteria;Fusobacteriia;Fusobacteriales;Fusobacteriaceae;Fusobacterium;
0.0244296	Bacteria;Fusobacteria;Fusobacteriia;Fusobacteriales;Fusobacteriaceae;Cetobacterium;
0	Bacteria;Firmicutes;Negativicutes;Selenomonadales;Veillonellaceae;Allisonella;
0	Bacteria;Firmicutes;Negativicutes;Selenomonadales;uncultured;
0	Bacteria;Firmicutes;Erysipelotrichia;Erysipelotrichales;Erysipelotrichaceae;Erysipelothrix;
0	Bacteria;Firmicutes;Clostridia;M55-D21;
0.0146577	Bacteria;Firmicutes;Clostridia;Clostridiales;Ruminococcaceae;uncultured;
0.0195437	Bacteria;Firmicutes;Clostridia;Clostridiales;Ruminococcaceae;Ruminococcaceae UCG-014;
0	Bacteria;Firmicutes;Clostridia;Clostridiales;Ruminococcaceae;Faecalibacterium;
0	Bacteria;Firmicutes;Clostridia;Clostridiales;Peptostreptococcaceae;uncultured;
0.00488591	Bacteria;Firmicutes;Clostridia;Clostridiales;Peptostreptococcaceae;Tepidibacter;
0	Bacteria;Firmicutes;Clostridia;Clostridiales;Peptostreptococcaceae;Peptoclostridium;
0.0488591	Bacteria;Firmicutes;Clostridia;Clostridiales;Peptococcaceae;uncultured;
0.0244296	Bacteria;Firmicutes;Clostridia;Clostridiales;Peptococcaceae;Desulfotomaculum;
6.84517	Bacteria;Firmicutes;Clostridia;Clostridiales;Peptococcaceae;Desulfosporosinus;
0	Bacteria;Firmicutes;Clostridia;Clostridiales;Peptococcaceae;Dehalobacter;
0	Bacteria;Firmicutes;Clostridia;Clostridiales;Lachnospiraceae;Vallitalea;
0.171007	Bacteria;Firmicutes;Clostridia;Clostridiales;Lachnospiraceae;uncultured;
0.0830605	Bacteria;Firmicutes;Clostridia;Clostridiales;Lachnospiraceae;Lachnospiraceae UCG-004;
0.00488591	Bacteria;Firmicutes;Clostridia;Clostridiales;Lachnospiraceae;Lachnospiraceae UCG-001;
0.00977183	Bacteria;Firmicutes;Clostridia;Clostridiales;Lachnospiraceae;Epulopiscium;
0	Bacteria;Firmicutes;Clostridia;Clostridiales;Lachnospiraceae;[Ruminococcus] gnavus group;
0	Bacteria;Firmicutes;Clostridia;Clostridiales;JTB215;
0	Bacteria;Firmicutes;Clostridia;Clostridiales;Family XIII;uncultured;
0	Bacteria;Firmicutes;Clostridia;Clostridiales;Family XII;uncultured;
0	Bacteria;Firmicutes;Clostridia;Clostridiales;Family XII;Guggenheimella;
0	Bacteria;Firmicutes;Clostridia;Clostridiales;Family XII;Fusibacter;
0	Bacteria;Firmicutes;Clostridia;Clostridiales;Family XII;Acidaminobacter;
0	Bacteria;Firmicutes;Clostridia;Clostridiales;Family XI;Sedimentibacter;
0	Bacteria;Firmicutes;Clostridia;Clostridiales;Family XI;Gottschalkia;
0	Bacteria;Firmicutes;Clostridia;Clostridiales;Family XI;Anaerococcus;
0	Bacteria;Firmicutes;Clostridia;Clostridiales;Defluviitaleaceae;Defluviitaleaceae UCG-011;
0	Bacteria;Firmicutes;Clostridia;Clostridiales;Clostridiales Incertae Sedis;Proteiniborus;
1.90551	Bacteria;Firmicutes;Clostridia;Clostridiales;Clostridiaceae 4;Caminicella;
0.381101	Bacteria;Firmicutes;Clostridia;Clostridiales;Clostridiaceae 3;uncultured;
0	Bacteria;Firmicutes;Clostridia;Clostridiales;Clostridiaceae 3;Sporosalibacterium;
0	Bacteria;Firmicutes;Clostridia;Clostridiales;Clostridiaceae 3;Clostridiisalibacter;
0	Bacteria;Firmicutes;Clostridia;Clostridiales;Clostridiaceae 3;Brassicibacter;
0.00977183	Bacteria;Firmicutes;Clostridia;Clostridiales;Clostridiaceae 2;Tindallia;
0	Bacteria;Firmicutes;Clostridia;Clostridiales;Clostridiaceae 2;Serpentinicella;
0	Bacteria;Firmicutes;Clostridia;Clostridiales;Clostridiaceae 2;Anoxynatronum;
0.0342014	Bacteria;Firmicutes;Clostridia;Clostridiales;Clostridiaceae 2;Alkaliphilus;
0.0293155	Bacteria;Firmicutes;Clostridia;Clostridiales;Clostridiaceae 1;uncultured;
0	Bacteria;Firmicutes;Clostridia;Clostridiales;Clostridiaceae 1;Clostridium sensu stricto 1;
0.00488591	Bacteria;Firmicutes;Clostridia;Clostridiales;Christensenellaceae;uncultured;
0	Bacteria;Firmicutes;Clostridia;Clostridiales;Christensenellaceae;Christensenellaceae R-7 group;
0	Bacteria;Firmicutes;Bacilli;Lactobacillales;Streptococcaceae;Streptococcus;
0	Bacteria;Firmicutes;Bacilli;Lactobacillales;Carnobacteriaceae;Carnobacterium;
0	Bacteria;Firmicutes;Bacilli;Lactobacillales;Carnobacteriaceae;Alkalibacterium;
0	Bacteria;Firmicutes;Bacilli;Bacillales;Planococcaceae;Solibacillus;
0	Bacteria;Firmicutes;Bacilli;Bacillales;Family XII;Exiguobacterium;
0	Bacteria;Firmicutes;Bacilli;Bacillales;Bacillaceae;Fictibacillus;
0.00488591	Bacteria;Firmicutes;Bacilli;Bacillales;Bacillaceae;Bacillus;
0	Bacteria;Firmicutes;Bacilli;Bacillales;Bacillaceae;Aquibacillus;
0	Bacteria;Epsilonbacteraeota;Campylobacteria;Campylobacterales;Thiovulaceae;Sulfurimonas;
0.615625	Bacteria;Epsilonbacteraeota;Campylobacteria;Campylobacterales;Sulfurovaceae;Sulfurovum;
0	Bacteria;Epsilonbacteraeota;Campylobacteria;Campylobacterales;Sulfurospirillaceae;Sulfurospirillum;
0	Bacteria;Epsilonbacteraeota;Campylobacteria;Campylobacterales;Campylobacteraceae;Campylobacter;
12.1708	Bacteria;Epsilonbacteraeota;Campylobacteria;Campylobacterales;Arcobacteraceae;Arcobacter;
0	Bacteria;Dictyoglomi;Dictyoglomia;Dictyoglomales;Dictyoglomaceae;Dictyoglomus;
0	Bacteria;Dadabacteria;Dadabacteriia;Dadabacteriales;
0	Bacteria;Cyanobacteria;Sericytochromatia;
0.00488591	Bacteria;Cyanobacteria;Oxyphotobacteria;Nostocales;Nostocaceae;Chlorogloeopsis PCC-7518;
0	Bacteria;Cyanobacteria;Oxyphotobacteria;Chloroplast;
8.13993	Bacteria;Cloacimonadota;Cloacimonadia;Cloacimonadales;MSBL8;
0	Bacteria;Chloroflexi;Ktedonobacteria;Ktedonobacterales;Ktedonobacteraceae;uncultured;
0	Bacteria;Chloroflexi;Dehalococcoidia;SAR202 clade;
0	Bacteria;Chloroflexi;Chloroflexia;Chloroflexales;Roseiflexaceae;Roseiflexus;
0	Bacteria;Chloroflexi;Chloroflexia;Chloroflexales;Chloroflexaceae;Chloroflexus;
0	Bacteria;Chloroflexi;Anaerolineae;Thermoflexales;Thermoflexaceae;Thermoflexus;
0	Bacteria;Chloroflexi;Anaerolineae;SBR1031;
0	Bacteria;BRC1;
0	Bacteria;Bacteroidetes;Rhodothermia;Balneolales;Balneolaceae;Balneola;
0.0879465	Bacteria;Bacteroidetes;Ignavibacteria;OPB56;
0	Bacteria;Bacteroidetes;Bacteroidia;Sphingobacteriales;NS11-12 marine group;
0.0146577	Bacteria;Bacteroidetes;Bacteroidia;Sphingobacteriales;Lentimicrobiaceae;Lentimicrobium;
0	Bacteria;Bacteroidetes;Bacteroidia;Sphingobacteriales;Lentimicrobiaceae;
0	Bacteria;Bacteroidetes;Bacteroidia;Sphingobacteriales;KD3-93;
0	Bacteria;Bacteroidetes;Bacteroidia;Sphingobacteriales;E6aC02;
0	Bacteria;Bacteroidetes;Bacteroidia;Flavobacteriales;Weeksellaceae;Ornithobacterium;
0.0146577	Bacteria;Bacteroidetes;Bacteroidia;Flavobacteriales;Weeksellaceae;Empedobacter;
0	Bacteria;Bacteroidetes;Bacteroidia;Flavobacteriales;Weeksellaceae;Chryseobacterium;
0	Bacteria;Bacteroidetes;Bacteroidia;Flavobacteriales;Schleiferiaceae;Schleiferia;
0.0146577	Bacteria;Bacteroidetes;Bacteroidia;Flavobacteriales;NS9 marine group;
0.659598	Bacteria;Bacteroidetes;Bacteroidia;Flavobacteriales;Flavobacteriaceae;Winogradskyella;
0.0146577	Bacteria;Bacteroidetes;Bacteroidia;Flavobacteriales;Flavobacteriaceae;uncultured;
0	Bacteria;Bacteroidetes;Bacteroidia;Flavobacteriales;Flavobacteriaceae;Ulvibacter;
0.00977183	Bacteria;Bacteroidetes;Bacteroidia;Flavobacteriales;Flavobacteriaceae;Tenacibaculum;
0	Bacteria;Bacteroidetes;Bacteroidia;Flavobacteriales;Flavobacteriaceae;Psychroserpens;
0	Bacteria;Bacteroidetes;Bacteroidia;Flavobacteriales;Flavobacteriaceae;Psychroflexus;
0	Bacteria;Bacteroidetes;Bacteroidia;Flavobacteriales;Flavobacteriaceae;Pseudofulvibacter;
2.04231	Bacteria;Bacteroidetes;Bacteroidia;Flavobacteriales;Flavobacteriaceae;Polaribacter;
0	Bacteria;Bacteroidetes;Bacteroidia;Flavobacteriales;Flavobacteriaceae;Polaribacter 4;
0	Bacteria;Bacteroidetes;Bacteroidia;Flavobacteriales;Flavobacteriaceae;Polaribacter 3;
0	Bacteria;Bacteroidetes;Bacteroidia;Flavobacteriales;Flavobacteriaceae;Polaribacter 2;
0	Bacteria;Bacteroidetes;Bacteroidia;Flavobacteriales;Flavobacteriaceae;Polaribacter 1;
0	Bacteria;Bacteroidetes;Bacteroidia;Flavobacteriales;Flavobacteriaceae;NS5 marine group;
0	Bacteria;Bacteroidetes;Bacteroidia;Flavobacteriales;Flavobacteriaceae;NS4 marine group;
0	Bacteria;Bacteroidetes;Bacteroidia;Flavobacteriales;Flavobacteriaceae;NS2b marine group;
0	Bacteria;Bacteroidetes;Bacteroidia;Flavobacteriales;Flavobacteriaceae;Nonlabens;
0	Bacteria;Bacteroidetes;Bacteroidia;Flavobacteriales;Flavobacteriaceae;Marixanthomonas;
0	Bacteria;Bacteroidetes;Bacteroidia;Flavobacteriales;Flavobacteriaceae;Maritimimonas;
0	Bacteria;Bacteroidetes;Bacteroidia;Flavobacteriales;Flavobacteriaceae;Maribacter;
0	Bacteria;Bacteroidetes;Bacteroidia;Flavobacteriales;Flavobacteriaceae;Lutimonas;
0.00488591	Bacteria;Bacteroidetes;Bacteroidia;Flavobacteriales;Flavobacteriaceae;Lutibacter;
0	Bacteria;Bacteroidetes;Bacteroidia;Flavobacteriales;Flavobacteriaceae;Lacinutrix;
0	Bacteria;Bacteroidetes;Bacteroidia;Flavobacteriales;Flavobacteriaceae;Kordia;
0	Bacteria;Bacteroidetes;Bacteroidia;Flavobacteriales;Flavobacteriaceae;Jejudonia;
0	Bacteria;Bacteroidetes;Bacteroidia;Flavobacteriales;Flavobacteriaceae;Gilvibacter;
0	Bacteria;Bacteroidetes;Bacteroidia;Flavobacteriales;Flavobacteriaceae;Gaetbulibacter;
0	Bacteria;Bacteroidetes;Bacteroidia;Flavobacteriales;Flavobacteriaceae;Formosa;
0	Bacteria;Bacteroidetes;Bacteroidia;Flavobacteriales;Flavobacteriaceae;Flavobacterium;
0	Bacteria;Bacteroidetes;Bacteroidia;Flavobacteriales;Flavobacteriaceae;Flavirhabdus;
0	Bacteria;Bacteroidetes;Bacteroidia;Flavobacteriales;Flavobacteriaceae;Flaviramulus;
0	Bacteria;Bacteroidetes;Bacteroidia;Flavobacteriales;Flavobacteriaceae;Flavicella;
0	Bacteria;Bacteroidetes;Bacteroidia;Flavobacteriales;Flavobacteriaceae;Dokdonia;
0	Bacteria;Bacteroidetes;Bacteroidia;Flavobacteriales;Flavobacteriaceae;Bizionia;
0	Bacteria;Bacteroidetes;Bacteroidia;Flavobacteriales;Flavobacteriaceae;Aurantivirga;
0	Bacteria;Bacteroidetes;Bacteroidia;Flavobacteriales;Flavobacteriaceae;Arcticiflavibacter;
0.00588591	Bacteria;Bacteroidetes;Bacteroidia;Flavobacteriales;Flavobacteriaceae;Aquibacter;
0.0781746	Bacteria;Bacteroidetes;Bacteroidia;Flavobacteriales;Flavobacteriaceae;Algibacter;
0	Bacteria;Bacteroidetes;Bacteroidia;Flavobacteriales;Flavobacteriaceae;Actibacter;
0	Bacteria;Bacteroidetes;Bacteroidia;Flavobacteriales;Flavobacteriaceae;[Polaribacter] huanghezhanensis;
0	Bacteria;Bacteroidetes;Bacteroidia;Flavobacteriales;Flavobacteriaceae;
0	Bacteria;Bacteroidetes;Bacteroidia;Flavobacteriales;Cryomorphaceae;uncultured;
0	Bacteria;Bacteroidetes;Bacteroidia;Flavobacteriales;Cryomorphaceae;NS10 marine group;
0	Bacteria;Bacteroidetes;Bacteroidia;Flavobacteriales;Cryomorphaceae;Cryomorpha;
0	Bacteria;Bacteroidetes;Bacteroidia;Flavobacteriales;Crocinitomicaceae;uncultured;
0	Bacteria;Bacteroidetes;Bacteroidia;Flavobacteriales;Crocinitomicaceae;Salinirepens;
0	Bacteria;Bacteroidetes;Bacteroidia;Flavobacteriales;Crocinitomicaceae;Fluviicola;
0	Bacteria;Bacteroidetes;Bacteroidia;Flavobacteriales;Crocinitomicaceae;Crocinitomix;
0	Bacteria;Bacteroidetes;Bacteroidia;Flavobacteriales;Crocinitomicaceae;Brumimicrobium;
0	Bacteria;Bacteroidetes;Bacteroidia;Cytophagales;Spirosomaceae;Taeseokella;
0	Bacteria;Bacteroidetes;Bacteroidia;Cytophagales;Flammeovirgaceae;uncultured;
0	Bacteria;Bacteroidetes;Bacteroidia;Cytophagales;Cyclobacteriaceae;uncultured;
0	Bacteria;Bacteroidetes;Bacteroidia;Cytophagales;Cyclobacteriaceae;Marinoscillum;
0	Bacteria;Bacteroidetes;Bacteroidia;Cytophagales;Cyclobacteriaceae;Fulvivirga;
0	Bacteria;Bacteroidetes;Bacteroidia;Cytophagales;Cyclobacteriaceae;Fabibacter;
0	Bacteria;Bacteroidetes;Bacteroidia;Chitinophagales;uncultured;
0	Bacteria;Bacteroidetes;Bacteroidia;Chitinophagales;Saprospiraceae;uncultured;
0	Bacteria;Bacteroidetes;Bacteroidia;Chitinophagales;Saprospiraceae;Rubidimonas;
0	Bacteria;Bacteroidetes;Bacteroidia;Chitinophagales;Saprospiraceae;Portibacter;
0	Bacteria;Bacteroidetes;Bacteroidia;Chitinophagales;Saprospiraceae;Phaeodactylibacter;
0	Bacteria;Bacteroidetes;Bacteroidia;Chitinophagales;Saprospiraceae;Lewinella;
0	Bacteria;Bacteroidetes;Bacteroidia;Chitinophagales;Saprospiraceae;Aureispira;
0	Bacteria;Bacteroidetes;Bacteroidia;Chitinophagales;Chitinophagaceae;uncultured;
0	Bacteria;Bacteroidetes;Bacteroidia;Bacteroidetes VC2.1 Bac22;
0	Bacteria;Bacteroidetes;Bacteroidia;Bacteroidales;Rikenellaceae;SP3-e08;
0	Bacteria;Bacteroidetes;Bacteroidia;Bacteroidales;Rikenellaceae;DMER64;
0	Bacteria;Bacteroidetes;Bacteroidia;Bacteroidales;Prolixibacteraceae;WCHB1-32;
0.0390873	Bacteria;Bacteroidetes;Bacteroidia;Bacteroidales;Prolixibacteraceae;Sunxiuqinia;
0	Bacteria;Bacteroidetes;Bacteroidia;Bacteroidales;Prolixibacteraceae;Roseimarinus;
0	Bacteria;Bacteroidetes;Bacteroidia;Bacteroidales;Prevotellaceae;Prevotellaceae UCG-004;
0	Bacteria;Bacteroidetes;Bacteroidia;Bacteroidales;Paludibacteraceae;Paludibacter;
0	Bacteria;Bacteroidetes;Bacteroidia;Bacteroidales;Marinilabiliaceae;uncultured;
0	Bacteria;Bacteroidetes;Bacteroidia;Bacteroidales;Marinilabiliaceae;Saccharicrinis;
0	Bacteria;Bacteroidetes;Bacteroidia;Bacteroidales;Marinifilaceae;uncultured;
18.7528	Bacteria;Bacteroidetes;Bacteroidia;Bacteroidales;Marinifilaceae;Marinifilum;
0	Bacteria;Bacteroidetes;Bacteroidia;Bacteroidales;Bacteroidetes vadinHA17;
0	Bacteria;Bacteroidetes;Bacteroidia;Bacteroidales;Bacteroidetes BD2-2;
0.00588591	Bacteria;Armatimonadetes;uncultured;
0	Bacteria;Aquificae;Aquificae;Hydrogenothermales;Hydrogenothermaceae;Sulfurihydrogenibium;
0	Bacteria;Aquificae;Aquificae;Aquificales;Aquificaceae;Hydrogenobacter;
0	Bacteria;Actinobacteria;Actinobacteria;Streptomycetales;Streptomycetaceae;E1B-B3-114;
0	Bacteria;Actinobacteria;Actinobacteria;Pseudonocardiales;Pseudonocardiaceae;
0	Bacteria;Actinobacteria;Actinobacteria;PeM15;
0	Bacteria;Actinobacteria;Actinobacteria;Micrococcales;Microbacteriaceae;Leucobacter;
0	Bacteria;Actinobacteria;Actinobacteria;Micrococcales;Microbacteriaceae;Candidatus Aquiluna;
0	Bacteria;Actinobacteria;Actinobacteria;Micrococcales;Dermatophilaceae;uncultured;
0	Bacteria;Actinobacteria;Actinobacteria;Micrococcales;Demequinaceae;Demequina;
0	Bacteria;Actinobacteria;Actinobacteria;Micrococcales;Brevibacteriaceae;Brevibacterium;
0	Bacteria;Actinobacteria;Actinobacteria;Kineosporiales;Kineosporiaceae;Kineosporia;
0	Bacteria;Actinobacteria;Actinobacteria;Frankiales;uncultured;
0	Bacteria;Actinobacteria;Acidimicrobiia;Microtrichales;Microtrichaceae;Sva0996 marine group;
0	Bacteria;Actinobacteria;Acidimicrobiia;Microtrichales;Ilumatobacteraceae;Ilumatobacter;
0	Bacteria;Actinobacteria;Acidimicrobiia;IMCC26256;
0	Bacteria;Acidobacteria;Subgroup 22;
0	Bacteria;Acidobacteria;Holophagae;Subgroup 7;
0	Archaea;Thaumarchaeota;Nitrososphaeria;Nitrosopumilales;Nitrosopumilaceae;Candidatus Nitrosopumilus;
0.00588591	Archaea;Nanoarchaeaeota;Woesearchaeia;
0	Archaea;Euryarchaeota;Thermoplasmata;Marine Group II;
0	Archaea;Crenarchaeota;Bathyarchaeia;
